# Supplementary material for: Drug Repurposing for Atopic Dermatitis by Integration of Gene Networking and Genomic Information
Source: Front Immunol. 2021 Oct 13;12:724277. doi: 10.3389/fimmu.2021.724277 (PMC8548825; doi:10.3389/fimmu.2021.724277)
Supplement: Supplementary file 1 [file Table_1.xlsx]

## Sheet: Sheet1
Table S1. Profile of atopic dermatitis studies from the NHGRI
Risk SNP	p-Value	OR	CI	Mapped gene
rs13403179	8x10-8	2.947	1.989~4.386	NBAS
rs675531	7x10-7	2.193	1.610~2.994	THEMIS
rs35766269	1x10-7	1.946	1.529~2.494	LOC105755953, LOC101928272
rs9540294	1x10-8	2.655	1.904~3.717	LGMNP1, STARP1
rs3099143	3x10-7	2.126	1.594~2.841	SCAPER
rs13015714	8x10-18	1.27	1.20~1.34	IL1RL1, IL18R1
rs9368677	1x10-17	1.36	1.27~1.46	LOC105375015
rs176095	8x10-20	1.4	1.30~1.51	GPSM3, PBX2
rs9469099	5x10-19	1.61	1.44~1.80	C6orf10, LOC101929163
rs878860	2x10-22	1.31	1.24~1.38	NLRP10, OR10A3
rs2271404	3x10-7	1.17	1.10~1.25	MIR4435-1HG
rs7613051	6x10-21	1.29	1.22~1.36	LOC107986073, GLB1
rs12634229	2x10-19	1.29	1.22~1.37	LOC100653395, CCDC80
rs4722404	8x10-9	1.18	1.12~1.25	CARD11, LOC105375130
rs7815944	4x10-7	1.16	1.10~1.23	LINC00824
rs10995251	6x10-20	1.28	1.22~1.36	ZNF365, LOC105378327
rs1444418	2x10-7	1.17	1.10~1.24	ADO, ALDH7A1P4
rs9923856	6x10-6	1.17	1.09~1.25	CLEC16A
rs16999165	2x10-8	1.19	1.12~1.26	PFDN4, LOC105372675
rs11236809	3x10-6	1.24	n.a	LOC101928813
rs593982	6x10-7	1.23	n.a	AP5B1, KRT8P26
rs1295686	2x10-6	1.22	n.a	IL13
rs12144049	1x10-16	1.39	n.a	CRNN, LCE5A
rs6720763	4x10-8	1.29	n.a	XIRP2, XIRP2-AS1
rs3091307	4x10-7	1.24	n.a	LOC101927761
rs10738626	1x10-8	1.23	n.a	DMRTA1, CDKN2B-AS1
rs1665050	1x10-7	1.25	n.a	RNF111
rs4796793	8x10-6	1.08	n.a	PTRF, STAT5A
rs7927894	8x10-10	1.22	1.15~1.30	LOC101928813, C11orf30
rs11205006	2x10-25	1.615	1.543~1.691	CRNN, LCE5A
rs41268896	4x10-8	1.298	1.238~1.361	TNXB
rs148203517	3x10-7	1.305	1.239~1.375	HLA-B
rs17389644	1x10-6	1.208	1.119~1.304	IL2, IL21
rs909341	8x10-10	1.316	1.205~1.429	RTEL1-TNFRSF6B, TNFRSF6B
rs12153855	3x10-14	1.581	1.405~1.779	TNXB
rs7130588	4x10-13	1.29	1.2~1.38	LOC101928813, C11orf30
rs6661961	9x10-11	-	0.24~0.44	CRNN, LCE5A
rs479844	1x10-13	1.14	1.10~1.18	AP5B1, OVOL1
rs2164983	7x10-9	1.16	1.10~1.22	ACTL9, LOC107983991
rs2897442	4x10-8	1.11	1.07~1.15	KIF3A
rs7000782	1x10-6	1.09	1.05~1.13	LOC100216346, RNU6-1213P
rs4821544	6x10-6	1.09	1.05~1.13	LOC107985578, NCF4
rs3853601	2x10-6	1.13	1.08~1.19	DDX39B, ATP6V1G2-DDX39B
rs3126085	6x10-12	1.22	n.a	FLG-AS1
rs7512552	5x10-9	1.04167	n.a	LOC105371434, CIART
rs10199605	4x10-8	1.04167	n.a	LOC101929567, LINC00299
rs4643526	6x10-8	1.05	1.03~1.07	PUS10
rs112111458	9x10-9	1.06383	n.a	CD207, LINC01143
rs10214237	3x10-14	1.06383	n.a	CAPSL, IL7R
rs6473227	2x10-16	1.06383	n.a	RNU6-1213P, LOC100216346
rs6602364	1x10-10	1.05	1.03~1.06	IL15RA, IL2RA
rs7127307	2x10-18	1.06383	n.a	LOC107984408, LOC105369566
rs2143950	2x10-15	1.08	1.06~1.10	PPP2R3C, LOC101927178
rs17881320	1x10-7	1.08	1.05~1.11	PTRF, STAT5A
rs3917265	9x10-7	1.06	1.03~1.08	IL1R1
rs4705962	7x10-12	1.1	1.07~1.13	KIF3A
rs2041733	3x10-11	1.08	1.06~1.11	CLEC16A
rs6010620	2x10-9	1.09	1.06~1.13	RTEL1-TNFRSF6B, RTEL1
rs2228145	5x10-10	1.08	1.05~1.11	IL6R
rs61813875	6x10-29	1.61	1.48~1.75	CRCT1, LCE3E
rs10791824	2x10-19	1.12	1.09~1.15	OVOL1
rs12188917	4x10-17	1.14	1.10~1.17	LOC101927761
rs6419573	2x10-13	1.11	1.08~1.14	SDR42E1P5, IL18R1
rs2212434	5x10-13	1.09	1.07~1.12	C11orf30, LOC101928813
rs4809219	7x10-13	1.11111	n.a	RTEL1, RTEL1-TNFRSF6B
rs2918307	5x10-12	1.12	1.08~1.16	LOC107983991, ACTL9
rs4713555	5x10-9	1.0989	n.a	LOC107986589, HLA-DRB1
rs2944542	1x10-6	1.06383	n.a	ZNF365
rs145809981	2x10-6	1.0989	n.a	MICB
rs2592555	9x10-7	1.07527	n.a	PRR5L
