# Supplementary material for: Drug Repurposing for Atopic Dermatitis by Integration of Gene Networking and Genomic Information
Source: Front Immunol. 2021 Oct 13;12:724277. doi: 10.3389/fimmu.2021.724277 (PMC8548825; doi:10.3389/fimmu.2021.724277)
Supplement: Supplementary file 2 [file Table_2.xlsx]

## Sheet: Sheet1
Table S2. Summary of 94 AD risk genes based on linkage disequilibrium (r2 > 0.8)
CYP24A1	ETS1	IL13	PRRT1	FLG-AS1
RTEL1	PRR5L	GLB1	FKBPL	RP11-436D10.3
CLEC16A	ZNF365	OR10A3	HLA-C	EGFL8
CCDC80	IL21	THEMIS	GPSM3	U6
PPP2R3C	SCAPER	OVOL1	ATF6B	RP11-941H19.3
SRP54	FLG	RNASEH2C	AC107993.1	RP11-89M16.1
RP11-173D9.3	FAM177A1	AC068491.1	AL354775.1	AP5B1
ARFRP1	NBAS	EIF3F	PPT2	XIRP2-AS1
IL2	CAPSL	DMRTA1	AC004041.2	ATP6V1G2-DDX39B
IL4	RNF111	SLC9A4	RP11-428L9.2	RP11-672A2.6
RAD50	CCNB2	ACTL9	XXbac-BPG154L12.4	RP11-770G2.2
IL1R1	C11orf30	NLRP10	AC007271.3	XXbac-BPG248L24.13
IL1RL2	C1orf51	CTA-833B7.2	RP1-91G5.3	RTEL1
IL1RL1	IL6R	LCE3E	LTB	RP11-73O6.4
IL18R1	PUS10	MRPS21	LINC00355
IL18RAP	XIRP2	HLA-DRB1	AC024028.1
PRPF3	RPRD2	ZGPAT	AC004237.1
C1orf54	TNXB	C6orf10	AC007278.2
KIF3A	STAT3	RNF5	LINC00299
IL2RA	IL7R	AGPAT1	AC007040.5
