# Supplementary material for: Drug Repurposing for Atopic Dermatitis by Integration of Gene Networking and Genomic Information
Source: Front Immunol. 2021 Oct 13;12:724277. doi: 10.3389/fimmu.2021.724277 (PMC8548825; doi:10.3389/fimmu.2021.724277)
Supplement: Supplementary file 3 [file Table_3.xlsx]

## Sheet: Functional annotation
Table S3. Prioritization of AD Risk Genes Based on Biological Annotations.
GENCODE_id	GENCODE_name	score_1_misnon	score_2_cis-eQTL	score_3_KOmice	score_4_PPI	score_5_KEGG	score_6_PID
ENSG00000019186	CYP24A1	0	0	0	0	0	0
ENSG00000026036	RTEL1	0	1	0	1	0	0
ENSG00000038532	CLEC16A	0	0	0	0	0	0
ENSG00000091986	CCDC80	0	0	0	1	0	0
ENSG00000092020	PPP2R3C	0	1	0	1	1	0
ENSG00000100883	SRP54	0	1	0	0	0	0
ENSG00000100890	RP11-173D9.3	0	1	0	0	0	0
ENSG00000101246	ARFRP1	0	0	0	0	0	0
ENSG00000109471	IL2	0	0	1	1	1	0
ENSG00000113520	IL4	0	0	1	1	1	0
ENSG00000113522	RAD50	0	0	1	1	0	0
ENSG00000115594	IL1R1	0	0	1	1	1	0
ENSG00000115598	IL1RL2	0	0	0	1	0	0
ENSG00000115602	IL1RL1	0	0	1	1	0	0
ENSG00000115604	IL18R1	0	1	1	1	1	0
ENSG00000115607	IL18RAP	0	1	0	0	1	0
ENSG00000117360	PRPF3	0	0	0	0	0	0
ENSG00000118292	C1orf54	0	1	0	0	0	0
ENSG00000131437	KIF3A	0	0	0	0	0	0
ENSG00000134460	IL2RA	0	0	1	1	1	1
ENSG00000134954	ETS1	0	0	1	1	1	0
ENSG00000135362	PRR5L	0	0	0	0	0	0
ENSG00000138311	ZNF365	0	1	0	0	0	0
ENSG00000138684	IL21	0	0	1	1	1	0
ENSG00000140386	SCAPER	0	0	0	0	0	0
ENSG00000143631	FLG	1	0	0	0	0	0
ENSG00000151327	FAM177A1	0	0	0	0	0	0
ENSG00000151779	NBAS	1	0	0	0	0	0
ENSG00000152611	CAPSL	0	0	0	0	0	0
ENSG00000157450	RNF111	0	0	0	0	0	0
ENSG00000157456	CCNB2	0	0	1	1	1	0
ENSG00000158636	C11orf30	0	0	0	0	0	0
ENSG00000159208	C1orf51	0	0	0	0	0	0
ENSG00000160712	IL6R	1	1	1	1	1	0
ENSG00000162927	PUS10	0	0	0	0	0	0
ENSG00000163092	XIRP2	0	0	0	0	0	0
ENSG00000163125	RPRD2	0	1	0	0	0	0
ENSG00000168477	TNXB	1	0	0	0	1	0
ENSG00000168610	STAT3	0	1	0	1	1	1
ENSG00000168685	IL7R	1	1	1	1	1	1
ENSG00000169194	IL13	1	0	1	1	1	0
ENSG00000170266	GLB1	0	0	1	0	0	0
ENSG00000170683	OR10A3	0	0	0	0	0	0
ENSG00000172673	THEMIS	1	0	1	1	0	0
ENSG00000172818	OVOL1	0	0	0	0	0	0
ENSG00000172922	RNASEH2C	0	0	0	0	0	0
ENSG00000172965	AC068491.1	0	0	0	0	0	0
ENSG00000175390	EIF3F	0	0	0	0	0	0
ENSG00000176399	DMRTA1	0	0	0	0	0	0
ENSG00000180251	SLC9A4	0	0	0	0	0	0
ENSG00000181786	ACTL9	0	0	0	0	0	0
ENSG00000182261	NLRP10	0	0	1	1	0	0
ENSG00000183822	CTA-833B7.2	0	1	0	0	0	0
ENSG00000185966	LCE3E	0	0	0	0	0	0
ENSG00000187145	MRPS21	0	0	0	0	0	0
ENSG00000196126	HLA-DRB1	0	0	0	1	1	0
ENSG00000197114	ZGPAT	0	1	0	1	0	0
ENSG00000204296	C6orf10	0	0	0	0	0	0
ENSG00000204308	RNF5	0	0	0	0	0	0
ENSG00000204310	AGPAT1	0	0	0	1	0	0
ENSG00000204314	PRRT1	0	0	0	0	0	0
ENSG00000204315	FKBPL	1	1	0	0	0	0
ENSG00000204525	HLA-C	0	0	1	0	1	0
ENSG00000213654	GPSM3	0	0	1	1	0	0
ENSG00000213676	ATF6B	0	0	0	0	1	0
ENSG00000221020	AC107993.1	0	1	0	0	0	0
ENSG00000221685	AL354775.1	0	0	0	0	0	0
ENSG00000221988	PPT2	1	0	0	0	0	0
ENSG00000223442	AC004041.2	0	0	0	0	0	0
ENSG00000223808	RP11-428L9.2	0	0	0	0	0	0
ENSG00000225914	XXbac-BPG154L12.4	0	0	0	0	0	0
ENSG00000226925	AC007271.3	0	0	0	0	0	0
ENSG00000227415	RP1-91G5.3	0	0	0	0	0	0
ENSG00000227507	LTB	0	0	1	1	1	0
ENSG00000227674	LINC00355	0	0	0	0	0	0
ENSG00000228334	AC024028.1	0	1	0	0	0	0
ENSG00000230612	AC004237.1	0	1	0	0	0	0
ENSG00000236525	AC007278.2	0	1	0	0	0	0
ENSG00000236790	LINC00299	0	0	0	0	0	0
ENSG00000237751	AC007040.5	0	0	0	0	0	0
ENSG00000237975	FLG-AS1	0	0	0	0	0	0
ENSG00000238280	RP11-436D10.3	0	0	0	0	0	0
ENSG00000241404	EGFL8	1	0	0	0	0	0
ENSG00000252884	U6	0	0	0	0	0	0
ENSG00000253238	RP11-941H19.3	0	0	0	0	0	0
ENSG00000254275	RP11-89M16.1	0	0	0	0	0	0
ENSG00000254470	AP5B1	0	0	0	0	0	0
ENSG00000254552	XIRP2-AS1	0	0	0	0	0	0
ENSG00000254870	ATP6V1G2-DDX39B	0	0	0	0	0	0
ENSG00000255479	RP11-672A2.6	0	0	0	0	0	0
ENSG00000255557	RP11-770G2.2	0	0	0	0	0	0
ENSG00000256166	XXbac-BPG248L24.13	0	0	0	0	0	0
ENSG00000258366	RTEL1	1	1	0	1	0	0
ENSG00000260527	RP11-73O6.4	0	0	0	0	0	0
Total		11	20	19	26	19	3
