# Supplementary material for: Drug Repurposing for Atopic Dermatitis by Integration of Gene Networking and Genomic Information
Source: Front Immunol. 2021 Oct 13;12:724277. doi: 10.3389/fimmu.2021.724277 (PMC8548825; doi:10.3389/fimmu.2021.724277)
Supplement: Supplementary file 4 [file Table_4.xlsx]

## Sheet: Sheet1
Table S4. Atopic dermatitis related genes after expand by STRING database
Genes	identifier
CD74	9606.ENSP00000009530
IL2RB	9606.ENSP00000216223
AURKA	9606.ENSP00000216911
IL2	9606.ENSP00000226730
LTBR	9606.ENSP00000228918
IL4	9606.ENSP00000231449
IL1RL1	9606.ENSP00000233954
NCAPG	9606.ENSP00000251496
CCNB1	9606.ENSP00000256442
IL1RN	9606.ENSP00000259206
PPP2R3C	9606.ENSP00000261475
NDC80	9606.ENSP00000261597
PKMYT1	9606.ENSP00000262300
IL1B	9606.ENSP00000263341
IL7	9606.ENSP00000263851
IL18RAP	9606.ENSP00000264260
IL21	9606.ENSP00000264497
STAT3	9606.ENSP00000264657
NBN	9606.ENSP00000265433
CDK2	9606.ENSP00000266970
EGFR	9606.ENSP00000275493
IL18	9606.ENSP00000280357
BUB1B	9606.ENSP00000287598
CCNB2	9606.ENSP00000288207
MAD2L1	9606.ENSP00000296509
PLK1	9606.ENSP00000300093
STAT6	9606.ENSP00000300134
BIRC5	9606.ENSP00000301633
BUB1	9606.ENSP00000302530
IL13	9606.ENSP00000304915
IL7R	9606.ENSP00000306157
AURKB	9606.ENSP00000313950
MRE11A	9606.ENSP00000325863
NLRP10	9606.ENSP00000327763
SOCS3	9606.ENSP00000330341
ZGPAT	9606.ENSP00000332013
IL21R	9606.ENSP00000338010
TSLP	9606.ENSP00000339804
KIR2DL3	9606.ENSP00000342215
JAK1	9606.ENSP00000343204
HLA-DRB1	9606.ENSP00000353099
RTEL1	9606.ENSP00000353332
THEMIS	9606.ENSP00000357231
IL6R	9606.ENSP00000357470
IRAK1	9606.ENSP00000358997
IL13RA1	9606.ENSP00000360730
IL13RA2	9606.ENSP00000361004
KIF2C	9606.ENSP00000361298
CDC20	9606.ENSP00000361540
CDCA8	9606.ENSP00000362146
IL2RG	9606.ENSP00000363318
HLA-DMA	9606.ENSP00000363976
GPSM3	9606.ENSP00000364180
FKBPL	9606.ENSP00000364298
CKS2	9606.ENSP00000364976
FOXP3	9606.ENSP00000365380
HLA-C	9606.ENSP00000365402
RAD50	9606.ENSP00000368100
IL2RA	9606.ENSP00000369293
IL33	9606.ENSP00000370842
JAK2	9606.ENSP00000371067
ETS1	9606.ENSP00000376436
CDK1	9606.ENSP00000378699
HLA-DRA	9606.ENSP00000378786
IL4R	9606.ENSP00000379111
DIAPH3	9606.ENSP00000383178
IL6	9606.ENSP00000385675
IL1R1	9606.ENSP00000386380
IL18R1	9606.ENSP00000387211
IRAK4	9606.ENSP00000390651
MYD88	9606.ENSP00000401399
TNXB	9606.ENSP00000407685
LTB	9606.ENSP00000410481
IL10	9606.ENSP00000412237
TRAF6	9606.ENSP00000433623
B2M	9606.ENSP00000452780
