# Supplementary material for: Drug Repurposing for Atopic Dermatitis by Integration of Gene Networking and Genomic Information
Source: Front Immunol. 2021 Oct 13;12:724277. doi: 10.3389/fimmu.2021.724277 (PMC8548825; doi:10.3389/fimmu.2021.724277)
Supplement: Supplementary file 5 [file Table_5.xlsx]

## Sheet: string_interactions
Table S5. Summary of 2053 gene pairs from STRING database
#node1	node2	node1_string_internal_id	node2_string_internal_id	node1_external_id	node2_external_id
ANAPC13	ANAPC1	4449189	4440924	9606.ENSP00000421842	9606.ENSP00000339109
CDC20	ANAPC1	4443940	4440924	9606.ENSP00000361540	9606.ENSP00000339109
CDC26	ANAPC1	4444341	4440924	9606.ENSP00000363322	9606.ENSP00000339109
ANAPC4	ANAPC1	4449373	4440924	9606.ENSP00000426654	9606.ENSP00000339109
ANAPC10	ANAPC1	4451304	4440924	9606.ENSP00000478501	9606.ENSP00000339109
ANAPC16	ANAPC1	4451237	4440924	9606.ENSP00000477760	9606.ENSP00000339109
FZR1	ANAPC1	4446371	4440924	9606.ENSP00000378529	9606.ENSP00000339109
CDC27	ANAPC1	4449717	4440924	9606.ENSP00000434614	9606.ENSP00000339109
CDC16	ANAPC1	4442371	4440924	9606.ENSP00000353549	9606.ENSP00000339109
CDC23	ANAPC1	4446340	4440924	9606.ENSP00000378350	9606.ENSP00000339109
ANAPC7	ANAPC1	4447848	4440924	9606.ENSP00000394394	9606.ENSP00000339109
BUB3	ANAPC1	4443208	4440924	9606.ENSP00000357858	9606.ENSP00000339109
UBE2C	ANAPC1	4441865	4440924	9606.ENSP00000348838	9606.ENSP00000339109
CDK1	ANAPC1	4446389	4440924	9606.ENSP00000378699	9606.ENSP00000339109
NEK2	ANAPC1	4442784	4440924	9606.ENSP00000355966	9606.ENSP00000339109
PTTG1	ANAPC1	4446209	4440924	9606.ENSP00000377536	9606.ENSP00000339109
CDKN1A	ANAPC1	4447168	4440924	9606.ENSP00000384849	9606.ENSP00000339109
IL6	ANAPC1	4447254	4440924	9606.ENSP00000385675	9606.ENSP00000339109
CCNE2	ANAPC1	4449487	4440924	9606.ENSP00000429089	9606.ENSP00000339109
SMC4	ANAPC1	4441992	4440924	9606.ENSP00000349961	9606.ENSP00000339109
ANAPC16	ANAPC13	4451237	4449189	9606.ENSP00000477760	9606.ENSP00000421842
ANAPC4	ANAPC13	4449373	4449189	9606.ENSP00000426654	9606.ENSP00000421842
ANAPC10	ANAPC13	4451304	4449189	9606.ENSP00000478501	9606.ENSP00000421842
CDC27	ANAPC13	4449717	4449189	9606.ENSP00000434614	9606.ENSP00000421842
CCNE2	ANAPC13	4449487	4449189	9606.ENSP00000429089	9606.ENSP00000421842
ANAPC10	ANAPC16	4451304	4451237	9606.ENSP00000478501	9606.ENSP00000477760
ANAPC13	ANAPC2	4449189	4438903	9606.ENSP00000421842	9606.ENSP00000314004
ANAPC1	ANAPC2	4440924	4438903	9606.ENSP00000339109	9606.ENSP00000314004
PTTG1	ANAPC2	4446209	4438903	9606.ENSP00000377536	9606.ENSP00000314004
CDC16	ANAPC2	4442371	4438903	9606.ENSP00000353549	9606.ENSP00000314004
ANAPC10	ANAPC2	4451304	4438903	9606.ENSP00000478501	9606.ENSP00000314004
CDC27	ANAPC2	4449717	4438903	9606.ENSP00000434614	9606.ENSP00000314004
CDC26	ANAPC2	4444341	4438903	9606.ENSP00000363322	9606.ENSP00000314004
ANAPC4	ANAPC2	4449373	4438903	9606.ENSP00000426654	9606.ENSP00000314004
ANAPC16	ANAPC2	4451237	4438903	9606.ENSP00000477760	9606.ENSP00000314004
ANAPC7	ANAPC2	4447848	4438903	9606.ENSP00000394394	9606.ENSP00000314004
CDC20	ANAPC2	4443940	4438903	9606.ENSP00000361540	9606.ENSP00000314004
CDC23	ANAPC2	4446340	4438903	9606.ENSP00000378350	9606.ENSP00000314004
FZR1	ANAPC2	4446371	4438903	9606.ENSP00000378529	9606.ENSP00000314004
UBE2C	ANAPC2	4441865	4438903	9606.ENSP00000348838	9606.ENSP00000314004
BUB3	ANAPC2	4443208	4438903	9606.ENSP00000357858	9606.ENSP00000314004
CDK1	ANAPC2	4446389	4438903	9606.ENSP00000378699	9606.ENSP00000314004
CDKN1A	ANAPC2	4447168	4438903	9606.ENSP00000384849	9606.ENSP00000314004
NEK2	ANAPC2	4442784	4438903	9606.ENSP00000355966	9606.ENSP00000314004
SOCS3	ANAPC2	4440175	4438903	9606.ENSP00000330341	9606.ENSP00000314004
IL6	ANAPC2	4447254	4438903	9606.ENSP00000385675	9606.ENSP00000314004
CCNE2	ANAPC2	4449487	4438903	9606.ENSP00000429089	9606.ENSP00000314004
ANAPC16	ANAPC4	4451237	4449373	9606.ENSP00000477760	9606.ENSP00000426654
CDC27	ANAPC4	4449717	4449373	9606.ENSP00000434614	9606.ENSP00000426654
ANAPC10	ANAPC4	4451304	4449373	9606.ENSP00000478501	9606.ENSP00000426654
CCNE2	ANAPC4	4449487	4449373	9606.ENSP00000429089	9606.ENSP00000426654
CDC23	ANAPC5	4446340	4434956	9606.ENSP00000378350	9606.ENSP00000261819
ANAPC1	ANAPC5	4440924	4434956	9606.ENSP00000339109	9606.ENSP00000261819
ANAPC10	ANAPC5	4451304	4434956	9606.ENSP00000478501	9606.ENSP00000261819
CDC26	ANAPC5	4444341	4434956	9606.ENSP00000363322	9606.ENSP00000261819
CDC16	ANAPC5	4442371	4434956	9606.ENSP00000353549	9606.ENSP00000261819
ANAPC4	ANAPC5	4449373	4434956	9606.ENSP00000426654	9606.ENSP00000261819
ANAPC13	ANAPC5	4449189	4434956	9606.ENSP00000421842	9606.ENSP00000261819
ANAPC7	ANAPC5	4447848	4434956	9606.ENSP00000394394	9606.ENSP00000261819
ANAPC2	ANAPC5	4438903	4434956	9606.ENSP00000314004	9606.ENSP00000261819
ANAPC16	ANAPC5	4451237	4434956	9606.ENSP00000477760	9606.ENSP00000261819
FZR1	ANAPC5	4446371	4434956	9606.ENSP00000378529	9606.ENSP00000261819
CDC27	ANAPC5	4449717	4434956	9606.ENSP00000434614	9606.ENSP00000261819
CDC20	ANAPC5	4443940	4434956	9606.ENSP00000361540	9606.ENSP00000261819
BUB1B	ANAPC5	4436731	4434956	9606.ENSP00000287598	9606.ENSP00000261819
BUB3	ANAPC5	4443208	4434956	9606.ENSP00000357858	9606.ENSP00000261819
MAD2L1	ANAPC5	4437296	4434956	9606.ENSP00000296509	9606.ENSP00000261819
UBE2C	ANAPC5	4441865	4434956	9606.ENSP00000348838	9606.ENSP00000261819
UBE2S	ANAPC5	4435448	4434956	9606.ENSP00000264552	9606.ENSP00000261819
PTTG1	ANAPC5	4446209	4434956	9606.ENSP00000377536	9606.ENSP00000261819
PLK1	ANAPC5	4437632	4434956	9606.ENSP00000300093	9606.ENSP00000261819
NEK2	ANAPC5	4442784	4434956	9606.ENSP00000355966	9606.ENSP00000261819
AURKB	ANAPC5	4438898	4434956	9606.ENSP00000313950	9606.ENSP00000261819
CCNA2	ANAPC5	4436109	4434956	9606.ENSP00000274026	9606.ENSP00000261819
CDK1	ANAPC5	4446389	4434956	9606.ENSP00000378699	9606.ENSP00000261819
CDK2	ANAPC5	4435732	4434956	9606.ENSP00000266970	9606.ENSP00000261819
SKP2	ANAPC5	4436120	4434956	9606.ENSP00000274255	9606.ENSP00000261819
CDKN1A	ANAPC5	4447168	4434956	9606.ENSP00000384849	9606.ENSP00000261819
IL6	ANAPC5	4447254	4434956	9606.ENSP00000385675	9606.ENSP00000261819
SOCS3	ANAPC5	4440175	4434956	9606.ENSP00000330341	9606.ENSP00000261819
BUB1	ANAPC5	4437860	4434956	9606.ENSP00000302530	9606.ENSP00000261819
CCNB2	ANAPC5	4436767	4434956	9606.ENSP00000288207	9606.ENSP00000261819
CCNE1	ANAPC5	4435118	4434956	9606.ENSP00000262643	9606.ENSP00000261819
CCNE2	ANAPC5	4449487	4434956	9606.ENSP00000429089	9606.ENSP00000261819
ANAPC13	ANAPC7	4449189	4447848	9606.ENSP00000421842	9606.ENSP00000394394
ANAPC4	ANAPC7	4449373	4447848	9606.ENSP00000426654	9606.ENSP00000394394
ANAPC10	ANAPC7	4451304	4447848	9606.ENSP00000478501	9606.ENSP00000394394
ANAPC16	ANAPC7	4451237	4447848	9606.ENSP00000477760	9606.ENSP00000394394
CDC27	ANAPC7	4449717	4447848	9606.ENSP00000434614	9606.ENSP00000394394
CCNE2	ANAPC7	4449487	4447848	9606.ENSP00000429089	9606.ENSP00000394394
TPX2	AURKA	4437665	4432988	9606.ENSP00000300403	9606.ENSP00000216911
CDK1	AURKA	4446389	4432988	9606.ENSP00000378699	9606.ENSP00000216911
TACC3	AURKA	4439857	4432988	9606.ENSP00000326550	9606.ENSP00000216911
CDC20	AURKA	4443940	4432988	9606.ENSP00000361540	9606.ENSP00000216911
CCNB2	AURKA	4436767	4432988	9606.ENSP00000288207	9606.ENSP00000216911
PLK1	AURKA	4437632	4432988	9606.ENSP00000300093	9606.ENSP00000216911
BIRC5	AURKA	4437778	4432988	9606.ENSP00000301633	9606.ENSP00000216911
UBE2C	AURKA	4441865	4432988	9606.ENSP00000348838	9606.ENSP00000216911
PTTG1	AURKA	4446209	4432988	9606.ENSP00000377536	9606.ENSP00000216911
AURKB	AURKA	4438898	4432988	9606.ENSP00000313950	9606.ENSP00000216911
BUB1	AURKA	4437860	4432988	9606.ENSP00000302530	9606.ENSP00000216911
CCNB1	AURKA	4434484	4432988	9606.ENSP00000256442	9606.ENSP00000216911
NEK2	AURKA	4442784	4432988	9606.ENSP00000355966	9606.ENSP00000216911
NDC80	AURKA	4434910	4432988	9606.ENSP00000261597	9606.ENSP00000216911
INCENP	AURKA	4446326	4432988	9606.ENSP00000378295	9606.ENSP00000216911
CDCA8	AURKA	4444097	4432988	9606.ENSP00000362146	9606.ENSP00000216911
CCNA2	AURKA	4436109	4432988	9606.ENSP00000274026	9606.ENSP00000216911
MAD2L1	AURKA	4437296	4432988	9606.ENSP00000296509	9606.ENSP00000216911
KIF2C	AURKA	4443901	4432988	9606.ENSP00000361298	9606.ENSP00000216911
BUB1B	AURKA	4436731	4432988	9606.ENSP00000287598	9606.ENSP00000216911
CENPE	AURKA	4435566	4432988	9606.ENSP00000265148	9606.ENSP00000216911
FZR1	AURKA	4446371	4432988	9606.ENSP00000378529	9606.ENSP00000216911
NCAPG	AURKA	4434176	4432988	9606.ENSP00000251496	9606.ENSP00000216911
FBXO5	AURKA	4433479	4432988	9606.ENSP00000229758	9606.ENSP00000216911
CDC27	AURKA	4449717	4432988	9606.ENSP00000434614	9606.ENSP00000216911
NCAPH	AURKA	4433774	4432988	9606.ENSP00000240423	9606.ENSP00000216911
CCNE2	AURKA	4449487	4432988	9606.ENSP00000429089	9606.ENSP00000216911
CDK2	AURKA	4435732	4432988	9606.ENSP00000266970	9606.ENSP00000216911
ANAPC10	AURKA	4451304	4432988	9606.ENSP00000478501	9606.ENSP00000216911
CDC16	AURKA	4442371	4432988	9606.ENSP00000353549	9606.ENSP00000216911
CDC23	AURKA	4446340	4432988	9606.ENSP00000378350	9606.ENSP00000216911
ANAPC1	AURKA	4440924	4432988	9606.ENSP00000339109	9606.ENSP00000216911
ANAPC5	AURKA	4434956	4432988	9606.ENSP00000261819	9606.ENSP00000216911
ANAPC7	AURKA	4447848	4432988	9606.ENSP00000394394	9606.ENSP00000216911
CDKN1B	AURKA	4433436	4432988	9606.ENSP00000228872	9606.ENSP00000216911
ANAPC4	AURKA	4449373	4432988	9606.ENSP00000426654	9606.ENSP00000216911
ANAPC2	AURKA	4438903	4432988	9606.ENSP00000314004	9606.ENSP00000216911
CDC26	AURKA	4444341	4432988	9606.ENSP00000363322	9606.ENSP00000216911
ANAPC16	AURKA	4451237	4432988	9606.ENSP00000477760	9606.ENSP00000216911
CKS2	AURKA	4444630	4432988	9606.ENSP00000364976	9606.ENSP00000216911
NUF2	AURKA	4435979	4432988	9606.ENSP00000271452	9606.ENSP00000216911
ESPL1	AURKA	4434587	4432988	9606.ENSP00000257934	9606.ENSP00000216911
CKS1B	AURKA	4438654	4432988	9606.ENSP00000311083	9606.ENSP00000216911
BUB3	AURKA	4443208	4432988	9606.ENSP00000357858	9606.ENSP00000216911
NCAPD2	AURKA	4439733	4432988	9606.ENSP00000325017	9606.ENSP00000216911
SMC2	AURKA	4436674	4432988	9606.ENSP00000286398	9606.ENSP00000216911
SMC4	AURKA	4441992	4432988	9606.ENSP00000349961	9606.ENSP00000216911
CCNE1	AURKA	4435118	4432988	9606.ENSP00000262643	9606.ENSP00000216911
SPC25	AURKA	4436467	4432988	9606.ENSP00000282074	9606.ENSP00000216911
MAD1L1	AURKA	4447221	4432988	9606.ENSP00000385334	9606.ENSP00000216911
CASC5	AURKA	4440673	4432988	9606.ENSP00000335463	9606.ENSP00000216911
EGF	AURKA	4435570	4432988	9606.ENSP00000265171	9606.ENSP00000216911
PKMYT1	AURKA	4435050	4432988	9606.ENSP00000262300	9606.ENSP00000216911
EGFR	AURKA	4436186	4432988	9606.ENSP00000275493	9606.ENSP00000216911
SKP2	AURKA	4436120	4432988	9606.ENSP00000274255	9606.ENSP00000216911
DIAPH3	AURKA	4446994	4432988	9606.ENSP00000383178	9606.ENSP00000216911
CCND3	AURKA	4444072	4432988	9606.ENSP00000362082	9606.ENSP00000216911
CDKN1A	AURKA	4447168	4432988	9606.ENSP00000384849	9606.ENSP00000216911
UBE2S	AURKA	4435448	4432988	9606.ENSP00000264552	9606.ENSP00000216911
CDCA8	AURKB	4444097	4438898	9606.ENSP00000362146	9606.ENSP00000313950
KIF2C	AURKB	4443901	4438898	9606.ENSP00000361298	9606.ENSP00000313950
INCENP	AURKB	4446326	4438898	9606.ENSP00000378295	9606.ENSP00000313950
CDC20	AURKB	4443940	4438898	9606.ENSP00000361540	9606.ENSP00000313950
CDK1	AURKB	4446389	4438898	9606.ENSP00000378699	9606.ENSP00000313950
UBE2C	AURKB	4441865	4438898	9606.ENSP00000348838	9606.ENSP00000313950
PTTG1	AURKB	4446209	4438898	9606.ENSP00000377536	9606.ENSP00000313950
CASC5	AURKB	4440673	4438898	9606.ENSP00000335463	9606.ENSP00000313950
SMC4	AURKB	4441992	4438898	9606.ENSP00000349961	9606.ENSP00000313950
BUB3	AURKB	4443208	4438898	9606.ENSP00000357858	9606.ENSP00000313950
NCAPD2	AURKB	4439733	4438898	9606.ENSP00000325017	9606.ENSP00000313950
FZR1	AURKB	4446371	4438898	9606.ENSP00000378529	9606.ENSP00000313950
CDC27	AURKB	4449717	4438898	9606.ENSP00000434614	9606.ENSP00000313950
TACC3	AURKB	4439857	4438898	9606.ENSP00000326550	9606.ENSP00000313950
MAD1L1	AURKB	4447221	4438898	9606.ENSP00000385334	9606.ENSP00000313950
CDC16	AURKB	4442371	4438898	9606.ENSP00000353549	9606.ENSP00000313950
ANAPC10	AURKB	4451304	4438898	9606.ENSP00000478501	9606.ENSP00000313950
NEK2	AURKB	4442784	4438898	9606.ENSP00000355966	9606.ENSP00000313950
CDC23	AURKB	4446340	4438898	9606.ENSP00000378350	9606.ENSP00000313950
ANAPC1	AURKB	4440924	4438898	9606.ENSP00000339109	9606.ENSP00000313950
ANAPC7	AURKB	4447848	4438898	9606.ENSP00000394394	9606.ENSP00000313950
ANAPC4	AURKB	4449373	4438898	9606.ENSP00000426654	9606.ENSP00000313950
CDC26	AURKB	4444341	4438898	9606.ENSP00000363322	9606.ENSP00000313950
ANAPC2	AURKB	4438903	4438898	9606.ENSP00000314004	9606.ENSP00000313950
ANAPC16	AURKB	4451237	4438898	9606.ENSP00000477760	9606.ENSP00000313950
CKS2	AURKB	4444630	4438898	9606.ENSP00000364976	9606.ENSP00000313950
CCNE2	AURKB	4449487	4438898	9606.ENSP00000429089	9606.ENSP00000313950
DIAPH3	AURKB	4446994	4438898	9606.ENSP00000383178	9606.ENSP00000313950
CDKN1A	AURKB	4447168	4438898	9606.ENSP00000384849	9606.ENSP00000313950
CDCA8	BIRC5	4444097	4437778	9606.ENSP00000362146	9606.ENSP00000301633
CDK1	BIRC5	4446389	4437778	9606.ENSP00000378699	9606.ENSP00000301633
AURKB	BIRC5	4438898	4437778	9606.ENSP00000313950	9606.ENSP00000301633
CDC20	BIRC5	4443940	4437778	9606.ENSP00000361540	9606.ENSP00000301633
BUB1	BIRC5	4437860	4437778	9606.ENSP00000302530	9606.ENSP00000301633
INCENP	BIRC5	4446326	4437778	9606.ENSP00000378295	9606.ENSP00000301633
KIF2C	BIRC5	4443901	4437778	9606.ENSP00000361298	9606.ENSP00000301633
UBE2C	BIRC5	4441865	4437778	9606.ENSP00000348838	9606.ENSP00000301633
CASC5	BIRC5	4440673	4437778	9606.ENSP00000335463	9606.ENSP00000301633
PTTG1	BIRC5	4446209	4437778	9606.ENSP00000377536	9606.ENSP00000301633
NEK2	BIRC5	4442784	4437778	9606.ENSP00000355966	9606.ENSP00000301633
BUB3	BIRC5	4443208	4437778	9606.ENSP00000357858	9606.ENSP00000301633
MAD1L1	BIRC5	4447221	4437778	9606.ENSP00000385334	9606.ENSP00000301633
CKS2	BIRC5	4444630	4437778	9606.ENSP00000364976	9606.ENSP00000301633
CKS1B	BIRC5	4438654	4437778	9606.ENSP00000311083	9606.ENSP00000301633
NCAPD2	BIRC5	4439733	4437778	9606.ENSP00000325017	9606.ENSP00000301633
TACC3	BIRC5	4439857	4437778	9606.ENSP00000326550	9606.ENSP00000301633
DIAPH3	BIRC5	4446994	4437778	9606.ENSP00000383178	9606.ENSP00000301633
CCNE2	BIRC5	4449487	4437778	9606.ENSP00000429089	9606.ENSP00000301633
SMC4	BIRC5	4441992	4437778	9606.ENSP00000349961	9606.ENSP00000301633
CDKN1A	BIRC5	4447168	4437778	9606.ENSP00000384849	9606.ENSP00000301633
MYD88	BIRC5	4448172	4437778	9606.ENSP00000401399	9606.ENSP00000301633
AURKB	BUB1	4438898	4437860	9606.ENSP00000313950	9606.ENSP00000302530
CASC5	BUB1	4440673	4437860	9606.ENSP00000335463	9606.ENSP00000302530
CDK1	BUB1	4446389	4437860	9606.ENSP00000378699	9606.ENSP00000302530
CDC20	BUB1	4443940	4437860	9606.ENSP00000361540	9606.ENSP00000302530
BUB3	BUB1	4443208	4437860	9606.ENSP00000357858	9606.ENSP00000302530
KIF2C	BUB1	4443901	4437860	9606.ENSP00000361298	9606.ENSP00000302530
CDCA8	BUB1	4444097	4437860	9606.ENSP00000362146	9606.ENSP00000302530
INCENP	BUB1	4446326	4437860	9606.ENSP00000378295	9606.ENSP00000302530
MAD1L1	BUB1	4447221	4437860	9606.ENSP00000385334	9606.ENSP00000302530
NEK2	BUB1	4442784	4437860	9606.ENSP00000355966	9606.ENSP00000302530
UBE2C	BUB1	4441865	4437860	9606.ENSP00000348838	9606.ENSP00000302530
PTTG1	BUB1	4446209	4437860	9606.ENSP00000377536	9606.ENSP00000302530
SMC4	BUB1	4441992	4437860	9606.ENSP00000349961	9606.ENSP00000302530
CDC27	BUB1	4449717	4437860	9606.ENSP00000434614	9606.ENSP00000302530
CDC23	BUB1	4446340	4437860	9606.ENSP00000378350	9606.ENSP00000302530
ANAPC1	BUB1	4440924	4437860	9606.ENSP00000339109	9606.ENSP00000302530
FZR1	BUB1	4446371	4437860	9606.ENSP00000378529	9606.ENSP00000302530
CDC16	BUB1	4442371	4437860	9606.ENSP00000353549	9606.ENSP00000302530
CKS2	BUB1	4444630	4437860	9606.ENSP00000364976	9606.ENSP00000302530
ANAPC4	BUB1	4449373	4437860	9606.ENSP00000426654	9606.ENSP00000302530
NCAPD2	BUB1	4439733	4437860	9606.ENSP00000325017	9606.ENSP00000302530
ANAPC10	BUB1	4451304	4437860	9606.ENSP00000478501	9606.ENSP00000302530
ANAPC2	BUB1	4438903	4437860	9606.ENSP00000314004	9606.ENSP00000302530
CKS1B	BUB1	4438654	4437860	9606.ENSP00000311083	9606.ENSP00000302530
TACC3	BUB1	4439857	4437860	9606.ENSP00000326550	9606.ENSP00000302530
DIAPH3	BUB1	4446994	4437860	9606.ENSP00000383178	9606.ENSP00000302530
CCNE2	BUB1	4449487	4437860	9606.ENSP00000429089	9606.ENSP00000302530
ANAPC7	BUB1	4447848	4437860	9606.ENSP00000394394	9606.ENSP00000302530
CDC27	BUB1B	4449717	4436731	9606.ENSP00000434614	9606.ENSP00000287598
CDC23	BUB1B	4446340	4436731	9606.ENSP00000378350	9606.ENSP00000287598
CDK1	BUB1B	4446389	4436731	9606.ENSP00000378699	9606.ENSP00000287598
NEK2	BUB1B	4442784	4436731	9606.ENSP00000355966	9606.ENSP00000287598
ANAPC10	BUB1B	4451304	4436731	9606.ENSP00000478501	9606.ENSP00000287598
CDC16	BUB1B	4442371	4436731	9606.ENSP00000353549	9606.ENSP00000287598
CASC5	BUB1B	4440673	4436731	9606.ENSP00000335463	9606.ENSP00000287598
AURKB	BUB1B	4438898	4436731	9606.ENSP00000313950	9606.ENSP00000287598
ANAPC7	BUB1B	4447848	4436731	9606.ENSP00000394394	9606.ENSP00000287598
ANAPC4	BUB1B	4449373	4436731	9606.ENSP00000426654	9606.ENSP00000287598
BUB3	BUB1B	4443208	4436731	9606.ENSP00000357858	9606.ENSP00000287598
ANAPC1	BUB1B	4440924	4436731	9606.ENSP00000339109	9606.ENSP00000287598
BUB1	BUB1B	4437860	4436731	9606.ENSP00000302530	9606.ENSP00000287598
CDC20	BUB1B	4443940	4436731	9606.ENSP00000361540	9606.ENSP00000287598
MAD2L1	BUB1B	4437296	4436731	9606.ENSP00000296509	9606.ENSP00000287598
PLK1	BUB1B	4437632	4436731	9606.ENSP00000300093	9606.ENSP00000287598
CDC26	BUB1B	4444341	4436731	9606.ENSP00000363322	9606.ENSP00000287598
ANAPC16	BUB1B	4451237	4436731	9606.ENSP00000477760	9606.ENSP00000287598
CCNB2	BUB1B	4436767	4436731	9606.ENSP00000288207	9606.ENSP00000287598
KIF2C	BUB1B	4443901	4436731	9606.ENSP00000361298	9606.ENSP00000287598
UBE2C	BUB1B	4441865	4436731	9606.ENSP00000348838	9606.ENSP00000287598
CDCA8	BUB1B	4444097	4436731	9606.ENSP00000362146	9606.ENSP00000287598
ANAPC2	BUB1B	4438903	4436731	9606.ENSP00000314004	9606.ENSP00000287598
BIRC5	BUB1B	4437778	4436731	9606.ENSP00000301633	9606.ENSP00000287598
INCENP	BUB1B	4446326	4436731	9606.ENSP00000378295	9606.ENSP00000287598
MAD1L1	BUB1B	4447221	4436731	9606.ENSP00000385334	9606.ENSP00000287598
PTTG1	BUB1B	4446209	4436731	9606.ENSP00000377536	9606.ENSP00000287598
ANAPC13	BUB1B	4449189	4436731	9606.ENSP00000421842	9606.ENSP00000287598
TPX2	BUB1B	4437665	4436731	9606.ENSP00000300403	9606.ENSP00000287598
FZR1	BUB1B	4446371	4436731	9606.ENSP00000378529	9606.ENSP00000287598
SMC4	BUB1B	4441992	4436731	9606.ENSP00000349961	9606.ENSP00000287598
DIAPH3	BUB1B	4446994	4436731	9606.ENSP00000383178	9606.ENSP00000287598
CKS2	BUB1B	4444630	4436731	9606.ENSP00000364976	9606.ENSP00000287598
NCAPD2	BUB1B	4439733	4436731	9606.ENSP00000325017	9606.ENSP00000287598
TACC3	BUB1B	4439857	4436731	9606.ENSP00000326550	9606.ENSP00000287598
CKS1B	BUB1B	4438654	4436731	9606.ENSP00000311083	9606.ENSP00000287598
CCNE2	BUB1B	4449487	4436731	9606.ENSP00000429089	9606.ENSP00000287598
CDC20	BUB3	4443940	4443208	9606.ENSP00000361540	9606.ENSP00000357858
ANAPC4	BUB3	4449373	4443208	9606.ENSP00000426654	9606.ENSP00000357858
CDC27	BUB3	4449717	4443208	9606.ENSP00000434614	9606.ENSP00000357858
CDC23	BUB3	4446340	4443208	9606.ENSP00000378350	9606.ENSP00000357858
CDK1	BUB3	4446389	4443208	9606.ENSP00000378699	9606.ENSP00000357858
CDC26	BUB3	4444341	4443208	9606.ENSP00000363322	9606.ENSP00000357858
MAD1L1	BUB3	4447221	4443208	9606.ENSP00000385334	9606.ENSP00000357858
ANAPC10	BUB3	4451304	4443208	9606.ENSP00000478501	9606.ENSP00000357858
INCENP	BUB3	4446326	4443208	9606.ENSP00000378295	9606.ENSP00000357858
KIF2C	BUB3	4443901	4443208	9606.ENSP00000361298	9606.ENSP00000357858
CDCA8	BUB3	4444097	4443208	9606.ENSP00000362146	9606.ENSP00000357858
ANAPC16	BUB3	4451237	4443208	9606.ENSP00000477760	9606.ENSP00000357858
ANAPC7	BUB3	4447848	4443208	9606.ENSP00000394394	9606.ENSP00000357858
PTTG1	BUB3	4446209	4443208	9606.ENSP00000377536	9606.ENSP00000357858
FZR1	BUB3	4446371	4443208	9606.ENSP00000378529	9606.ENSP00000357858
ANAPC13	BUB3	4449189	4443208	9606.ENSP00000421842	9606.ENSP00000357858
CCNE2	BUB3	4449487	4443208	9606.ENSP00000429089	9606.ENSP00000357858
CKS2	BUB3	4444630	4443208	9606.ENSP00000364976	9606.ENSP00000357858
CDC20	CASC5	4443940	4440673	9606.ENSP00000361540	9606.ENSP00000335463
BUB3	CASC5	4443208	4440673	9606.ENSP00000357858	9606.ENSP00000335463
CDCA8	CASC5	4444097	4440673	9606.ENSP00000362146	9606.ENSP00000335463
KIF2C	CASC5	4443901	4440673	9606.ENSP00000361298	9606.ENSP00000335463
CDK1	CASC5	4446389	4440673	9606.ENSP00000378699	9606.ENSP00000335463
INCENP	CASC5	4446326	4440673	9606.ENSP00000378295	9606.ENSP00000335463
MAD1L1	CASC5	4447221	4440673	9606.ENSP00000385334	9606.ENSP00000335463
PTTG1	CASC5	4446209	4440673	9606.ENSP00000377536	9606.ENSP00000335463
SMC4	CASC5	4441992	4440673	9606.ENSP00000349961	9606.ENSP00000335463
DIAPH3	CASC5	4446994	4440673	9606.ENSP00000383178	9606.ENSP00000335463
NEK2	CASC5	4442784	4440673	9606.ENSP00000355966	9606.ENSP00000335463
UBE2C	CASC5	4441865	4440673	9606.ENSP00000348838	9606.ENSP00000335463
CDKN1A	CCNA2	4447168	4436109	9606.ENSP00000384849	9606.ENSP00000274026
BUB1B	CCNA2	4436731	4436109	9606.ENSP00000287598	9606.ENSP00000274026
CDC20	CCNA2	4443940	4436109	9606.ENSP00000361540	9606.ENSP00000274026
CDK1	CCNA2	4446389	4436109	9606.ENSP00000378699	9606.ENSP00000274026
MAD2L1	CCNA2	4437296	4436109	9606.ENSP00000296509	9606.ENSP00000274026
ANAPC4	CCNA2	4449373	4436109	9606.ENSP00000426654	9606.ENSP00000274026
UBE2C	CCNA2	4441865	4436109	9606.ENSP00000348838	9606.ENSP00000274026
CKS1B	CCNA2	4438654	4436109	9606.ENSP00000311083	9606.ENSP00000274026
PLK1	CCNA2	4437632	4436109	9606.ENSP00000300093	9606.ENSP00000274026
CKS2	CCNA2	4444630	4436109	9606.ENSP00000364976	9606.ENSP00000274026
SKP2	CCNA2	4436120	4436109	9606.ENSP00000274255	9606.ENSP00000274026
AURKB	CCNA2	4438898	4436109	9606.ENSP00000313950	9606.ENSP00000274026
BUB1	CCNA2	4437860	4436109	9606.ENSP00000302530	9606.ENSP00000274026
CDCA8	CCNA2	4444097	4436109	9606.ENSP00000362146	9606.ENSP00000274026
FZR1	CCNA2	4446371	4436109	9606.ENSP00000378529	9606.ENSP00000274026
CCNB2	CCNA2	4436767	4436109	9606.ENSP00000288207	9606.ENSP00000274026
CDC27	CCNA2	4449717	4436109	9606.ENSP00000434614	9606.ENSP00000274026
BIRC5	CCNA2	4437778	4436109	9606.ENSP00000301633	9606.ENSP00000274026
NEK2	CCNA2	4442784	4436109	9606.ENSP00000355966	9606.ENSP00000274026
KIF2C	CCNA2	4443901	4436109	9606.ENSP00000361298	9606.ENSP00000274026
CCNE2	CCNA2	4449487	4436109	9606.ENSP00000429089	9606.ENSP00000274026
BUB3	CCNA2	4443208	4436109	9606.ENSP00000357858	9606.ENSP00000274026
PTTG1	CCNA2	4446209	4436109	9606.ENSP00000377536	9606.ENSP00000274026
TPX2	CCNA2	4437665	4436109	9606.ENSP00000300403	9606.ENSP00000274026
ANAPC10	CCNA2	4451304	4436109	9606.ENSP00000478501	9606.ENSP00000274026
CDC23	CCNA2	4446340	4436109	9606.ENSP00000378350	9606.ENSP00000274026
CDC16	CCNA2	4442371	4436109	9606.ENSP00000353549	9606.ENSP00000274026
ANAPC1	CCNA2	4440924	4436109	9606.ENSP00000339109	9606.ENSP00000274026
TACC3	CCNA2	4439857	4436109	9606.ENSP00000326550	9606.ENSP00000274026
NCAPD2	CCNA2	4439733	4436109	9606.ENSP00000325017	9606.ENSP00000274026
ANAPC2	CCNA2	4438903	4436109	9606.ENSP00000314004	9606.ENSP00000274026
MRE11A	CCNA2	4439800	4436109	9606.ENSP00000325863	9606.ENSP00000274026
CDC26	CCNA2	4444341	4436109	9606.ENSP00000363322	9606.ENSP00000274026
ANAPC7	CCNA2	4447848	4436109	9606.ENSP00000394394	9606.ENSP00000274026
ANAPC16	CCNA2	4451237	4436109	9606.ENSP00000477760	9606.ENSP00000274026
RAD50	CCNA2	4445118	4436109	9606.ENSP00000368100	9606.ENSP00000274026
SMC4	CCNA2	4441992	4436109	9606.ENSP00000349961	9606.ENSP00000274026
SMC2	CCNA2	4436674	4436109	9606.ENSP00000286398	9606.ENSP00000274026
SPC25	CCNA2	4436467	4436109	9606.ENSP00000282074	9606.ENSP00000274026
CCND3	CCNA2	4444072	4436109	9606.ENSP00000362082	9606.ENSP00000274026
DIAPH3	CCNA2	4446994	4436109	9606.ENSP00000383178	9606.ENSP00000274026
CASC5	CCNA2	4440673	4436109	9606.ENSP00000335463	9606.ENSP00000274026
INCENP	CCNA2	4446326	4436109	9606.ENSP00000378295	9606.ENSP00000274026
EGFR	CCNA2	4436186	4436109	9606.ENSP00000275493	9606.ENSP00000274026
CDK1	CCNB1	4446389	4434484	9606.ENSP00000378699	9606.ENSP00000256442
CKS2	CCNB1	4444630	4434484	9606.ENSP00000364976	9606.ENSP00000256442
ANAPC4	CCNB1	4449373	4434484	9606.ENSP00000426654	9606.ENSP00000256442
CDC27	CCNB1	4449717	4434484	9606.ENSP00000434614	9606.ENSP00000256442
ANAPC10	CCNB1	4451304	4434484	9606.ENSP00000478501	9606.ENSP00000256442
CCNB2	CCNB1	4436767	4434484	9606.ENSP00000288207	9606.ENSP00000256442
CDK2	CCNB1	4435732	4434484	9606.ENSP00000266970	9606.ENSP00000256442
FZR1	CCNB1	4446371	4434484	9606.ENSP00000378529	9606.ENSP00000256442
PLK1	CCNB1	4437632	4434484	9606.ENSP00000300093	9606.ENSP00000256442
ESPL1	CCNB1	4434587	4434484	9606.ENSP00000257934	9606.ENSP00000256442
CDC20	CCNB1	4443940	4434484	9606.ENSP00000361540	9606.ENSP00000256442
CDCA8	CCNB1	4444097	4434484	9606.ENSP00000362146	9606.ENSP00000256442
MAD2L1	CCNB1	4437296	4434484	9606.ENSP00000296509	9606.ENSP00000256442
CCNA2	CCNB1	4436109	4434484	9606.ENSP00000274026	9606.ENSP00000256442
UBE2C	CCNB1	4441865	4434484	9606.ENSP00000348838	9606.ENSP00000256442
AURKB	CCNB1	4438898	4434484	9606.ENSP00000313950	9606.ENSP00000256442
BUB1B	CCNB1	4436731	4434484	9606.ENSP00000287598	9606.ENSP00000256442
PKMYT1	CCNB1	4435050	4434484	9606.ENSP00000262300	9606.ENSP00000256442
BUB1	CCNB1	4437860	4434484	9606.ENSP00000302530	9606.ENSP00000256442
BIRC5	CCNB1	4437778	4434484	9606.ENSP00000301633	9606.ENSP00000256442
KIF2C	CCNB1	4443901	4434484	9606.ENSP00000361298	9606.ENSP00000256442
CKS1B	CCNB1	4438654	4434484	9606.ENSP00000311083	9606.ENSP00000256442
NDC80	CCNB1	4434910	4434484	9606.ENSP00000261597	9606.ENSP00000256442
CENPE	CCNB1	4435566	4434484	9606.ENSP00000265148	9606.ENSP00000256442
CDKN1A	CCNB1	4447168	4434484	9606.ENSP00000384849	9606.ENSP00000256442
NUF2	CCNB1	4435979	4434484	9606.ENSP00000271452	9606.ENSP00000256442
SPC25	CCNB1	4436467	4434484	9606.ENSP00000282074	9606.ENSP00000256442
PTTG1	CCNB1	4446209	4434484	9606.ENSP00000377536	9606.ENSP00000256442
BUB3	CCNB1	4443208	4434484	9606.ENSP00000357858	9606.ENSP00000256442
DIAPH3	CCNB1	4446994	4434484	9606.ENSP00000383178	9606.ENSP00000256442
CDC16	CCNB1	4442371	4434484	9606.ENSP00000353549	9606.ENSP00000256442
SMC2	CCNB1	4436674	4434484	9606.ENSP00000286398	9606.ENSP00000256442
CDC23	CCNB1	4446340	4434484	9606.ENSP00000378350	9606.ENSP00000256442
SMC4	CCNB1	4441992	4434484	9606.ENSP00000349961	9606.ENSP00000256442
TPX2	CCNB1	4437665	4434484	9606.ENSP00000300403	9606.ENSP00000256442
INCENP	CCNB1	4446326	4434484	9606.ENSP00000378295	9606.ENSP00000256442
NCAPD2	CCNB1	4439733	4434484	9606.ENSP00000325017	9606.ENSP00000256442
CASC5	CCNB1	4440673	4434484	9606.ENSP00000335463	9606.ENSP00000256442
NEK2	CCNB1	4442784	4434484	9606.ENSP00000355966	9606.ENSP00000256442
ANAPC2	CCNB1	4438903	4434484	9606.ENSP00000314004	9606.ENSP00000256442
CCNE1	CCNB1	4435118	4434484	9606.ENSP00000262643	9606.ENSP00000256442
MAD1L1	CCNB1	4447221	4434484	9606.ENSP00000385334	9606.ENSP00000256442
ANAPC1	CCNB1	4440924	4434484	9606.ENSP00000339109	9606.ENSP00000256442
ANAPC5	CCNB1	4434956	4434484	9606.ENSP00000261819	9606.ENSP00000256442
ANAPC16	CCNB1	4451237	4434484	9606.ENSP00000477760	9606.ENSP00000256442
CCND3	CCNB1	4444072	4434484	9606.ENSP00000362082	9606.ENSP00000256442
ANAPC7	CCNB1	4447848	4434484	9606.ENSP00000394394	9606.ENSP00000256442
CDC26	CCNB1	4444341	4434484	9606.ENSP00000363322	9606.ENSP00000256442
TACC3	CCNB1	4439857	4434484	9606.ENSP00000326550	9606.ENSP00000256442
SKP2	CCNB1	4436120	4434484	9606.ENSP00000274255	9606.ENSP00000256442
EGFR	CCNB1	4436186	4434484	9606.ENSP00000275493	9606.ENSP00000256442
RB1	CCNB1	4435747	4434484	9606.ENSP00000267163	9606.ENSP00000256442
CCNE2	CCNB1	4449487	4434484	9606.ENSP00000429089	9606.ENSP00000256442
UBE2S	CCNB1	4435448	4434484	9606.ENSP00000264552	9606.ENSP00000256442
ANAPC13	CCNB1	4449189	4434484	9606.ENSP00000421842	9606.ENSP00000256442
STAT3	CCNB1	4435468	4434484	9606.ENSP00000264657	9606.ENSP00000256442
EGF	CCNB1	4435570	4434484	9606.ENSP00000265171	9606.ENSP00000256442
CDK1	CCNB2	4446389	4436767	9606.ENSP00000378699	9606.ENSP00000288207
AURKB	CCNB2	4438898	4436767	9606.ENSP00000313950	9606.ENSP00000288207
BUB1	CCNB2	4437860	4436767	9606.ENSP00000302530	9606.ENSP00000288207
CDC20	CCNB2	4443940	4436767	9606.ENSP00000361540	9606.ENSP00000288207
PLK1	CCNB2	4437632	4436767	9606.ENSP00000300093	9606.ENSP00000288207
MAD2L1	CCNB2	4437296	4436767	9606.ENSP00000296509	9606.ENSP00000288207
CDCA8	CCNB2	4444097	4436767	9606.ENSP00000362146	9606.ENSP00000288207
CKS2	CCNB2	4444630	4436767	9606.ENSP00000364976	9606.ENSP00000288207
KIF2C	CCNB2	4443901	4436767	9606.ENSP00000361298	9606.ENSP00000288207
DIAPH3	CCNB2	4446994	4436767	9606.ENSP00000383178	9606.ENSP00000288207
BIRC5	CCNB2	4437778	4436767	9606.ENSP00000301633	9606.ENSP00000288207
CKS1B	CCNB2	4438654	4436767	9606.ENSP00000311083	9606.ENSP00000288207
UBE2C	CCNB2	4441865	4436767	9606.ENSP00000348838	9606.ENSP00000288207
NEK2	CCNB2	4442784	4436767	9606.ENSP00000355966	9606.ENSP00000288207
SMC4	CCNB2	4441992	4436767	9606.ENSP00000349961	9606.ENSP00000288207
PTTG1	CCNB2	4446209	4436767	9606.ENSP00000377536	9606.ENSP00000288207
NCAPD2	CCNB2	4439733	4436767	9606.ENSP00000325017	9606.ENSP00000288207
BUB3	CCNB2	4443208	4436767	9606.ENSP00000357858	9606.ENSP00000288207
FZR1	CCNB2	4446371	4436767	9606.ENSP00000378529	9606.ENSP00000288207
TPX2	CCNB2	4437665	4436767	9606.ENSP00000300403	9606.ENSP00000288207
CASC5	CCNB2	4440673	4436767	9606.ENSP00000335463	9606.ENSP00000288207
INCENP	CCNB2	4446326	4436767	9606.ENSP00000378295	9606.ENSP00000288207
CCNE2	CCNB2	4449487	4436767	9606.ENSP00000429089	9606.ENSP00000288207
MAD1L1	CCNB2	4447221	4436767	9606.ENSP00000385334	9606.ENSP00000288207
CDC27	CCNB2	4449717	4436767	9606.ENSP00000434614	9606.ENSP00000288207
CDKN1A	CCNB2	4447168	4436767	9606.ENSP00000384849	9606.ENSP00000288207
CDC23	CCNB2	4446340	4436767	9606.ENSP00000378350	9606.ENSP00000288207
CDC16	CCNB2	4442371	4436767	9606.ENSP00000353549	9606.ENSP00000288207
TACC3	CCNB2	4439857	4436767	9606.ENSP00000326550	9606.ENSP00000288207
ANAPC10	CCNB2	4451304	4436767	9606.ENSP00000478501	9606.ENSP00000288207
ANAPC2	CCNB2	4438903	4436767	9606.ENSP00000314004	9606.ENSP00000288207
ANAPC1	CCNB2	4440924	4436767	9606.ENSP00000339109	9606.ENSP00000288207
ANAPC4	CCNB2	4449373	4436767	9606.ENSP00000426654	9606.ENSP00000288207
ANAPC7	CCNB2	4447848	4436767	9606.ENSP00000394394	9606.ENSP00000288207
ANAPC13	CCNB2	4449189	4436767	9606.ENSP00000421842	9606.ENSP00000288207
CDC26	CCNB2	4444341	4436767	9606.ENSP00000363322	9606.ENSP00000288207
CDKN1A	CCND3	4447168	4444072	9606.ENSP00000384849	9606.ENSP00000362082
CDK1	CCND3	4446389	4444072	9606.ENSP00000378699	9606.ENSP00000362082
JAK2	CCND3	4445579	4444072	9606.ENSP00000371067	9606.ENSP00000362082
CKS2	CCND3	4444630	4444072	9606.ENSP00000364976	9606.ENSP00000362082
CCNE2	CCND3	4449487	4444072	9606.ENSP00000429089	9606.ENSP00000362082
CDK2	CCNE1	4435732	4435118	9606.ENSP00000266970	9606.ENSP00000262643
CDKN1A	CCNE1	4447168	4435118	9606.ENSP00000384849	9606.ENSP00000262643
CDK1	CCNE1	4446389	4435118	9606.ENSP00000378699	9606.ENSP00000262643
CKS1B	CCNE1	4438654	4435118	9606.ENSP00000311083	9606.ENSP00000262643
RB1	CCNE1	4435747	4435118	9606.ENSP00000267163	9606.ENSP00000262643
SKP2	CCNE1	4436120	4435118	9606.ENSP00000274255	9606.ENSP00000262643
CCNA2	CCNE1	4436109	4435118	9606.ENSP00000274026	9606.ENSP00000262643
CKS2	CCNE1	4444630	4435118	9606.ENSP00000364976	9606.ENSP00000262643
CCND3	CCNE1	4444072	4435118	9606.ENSP00000362082	9606.ENSP00000262643
CCNE2	CCNE1	4449487	4435118	9606.ENSP00000429089	9606.ENSP00000262643
CDC23	CCNE1	4446340	4435118	9606.ENSP00000378350	9606.ENSP00000262643
CDC16	CCNE1	4442371	4435118	9606.ENSP00000353549	9606.ENSP00000262643
ANAPC2	CCNE1	4438903	4435118	9606.ENSP00000314004	9606.ENSP00000262643
CDC20	CCNE1	4443940	4435118	9606.ENSP00000361540	9606.ENSP00000262643
CDC27	CCNE1	4449717	4435118	9606.ENSP00000434614	9606.ENSP00000262643
ANAPC10	CCNE1	4451304	4435118	9606.ENSP00000478501	9606.ENSP00000262643
ANAPC1	CCNE1	4440924	4435118	9606.ENSP00000339109	9606.ENSP00000262643
PLK1	CCNE1	4437632	4435118	9606.ENSP00000300093	9606.ENSP00000262643
ANAPC7	CCNE1	4447848	4435118	9606.ENSP00000394394	9606.ENSP00000262643
ANAPC4	CCNE1	4449373	4435118	9606.ENSP00000426654	9606.ENSP00000262643
CDC26	CCNE1	4444341	4435118	9606.ENSP00000363322	9606.ENSP00000262643
BUB1	CCNE1	4437860	4435118	9606.ENSP00000302530	9606.ENSP00000262643
BIRC5	CCNE1	4437778	4435118	9606.ENSP00000301633	9606.ENSP00000262643
FZR1	CCNE1	4446371	4435118	9606.ENSP00000378529	9606.ENSP00000262643
EGFR	CCNE1	4436186	4435118	9606.ENSP00000275493	9606.ENSP00000262643
ANAPC13	CCNE1	4449189	4435118	9606.ENSP00000421842	9606.ENSP00000262643
AURKB	CCNE1	4438898	4435118	9606.ENSP00000313950	9606.ENSP00000262643
MAD2L1	CCNE1	4437296	4435118	9606.ENSP00000296509	9606.ENSP00000262643
CCNB2	CCNE1	4436767	4435118	9606.ENSP00000288207	9606.ENSP00000262643
BUB1B	CCNE1	4436731	4435118	9606.ENSP00000287598	9606.ENSP00000262643
MRE11A	CCNE1	4439800	4435118	9606.ENSP00000325863	9606.ENSP00000262643
UBE2S	CCNE1	4435448	4435118	9606.ENSP00000264552	9606.ENSP00000262643
CDCA8	CCNE1	4444097	4435118	9606.ENSP00000362146	9606.ENSP00000262643
UBE2C	CCNE1	4441865	4435118	9606.ENSP00000348838	9606.ENSP00000262643
PTTG1	CCNE1	4446209	4435118	9606.ENSP00000377536	9606.ENSP00000262643
KIF2C	CCNE1	4443901	4435118	9606.ENSP00000361298	9606.ENSP00000262643
CENPE	CCNE1	4435566	4435118	9606.ENSP00000265148	9606.ENSP00000262643
TPX2	CCNE1	4437665	4435118	9606.ENSP00000300403	9606.ENSP00000262643
NBN	CCNE1	4435605	4435118	9606.ENSP00000265433	9606.ENSP00000262643
EGF	CCNE1	4435570	4435118	9606.ENSP00000265171	9606.ENSP00000262643
STAT3	CCNE1	4435468	4435118	9606.ENSP00000264657	9606.ENSP00000262643
BUB3	CCNE1	4443208	4435118	9606.ENSP00000357858	9606.ENSP00000262643
CDC27	CCNE2	4449717	4449487	9606.ENSP00000434614	9606.ENSP00000429089
ANAPC10	CCNE2	4451304	4449487	9606.ENSP00000478501	9606.ENSP00000429089
HLA-DRA	CD74	4446403	4432583	9606.ENSP00000378786	9606.ENSP00000009530
HLA-DRB1	CD74	4442321	4432583	9606.ENSP00000353099	9606.ENSP00000009530
HLA-DMA	CD74	4444460	4432583	9606.ENSP00000363976	9606.ENSP00000009530
HLA-DMB	CD74	4448054	4432583	9606.ENSP00000398890	9606.ENSP00000009530
B2M	CD74	4450405	4432583	9606.ENSP00000452780	9606.ENSP00000009530
IL6	CD74	4447254	4432583	9606.ENSP00000385675	9606.ENSP00000009530
HLA-A	CD74	4446577	4432583	9606.ENSP00000379873	9606.ENSP00000009530
HLA-C	CD74	4444694	4432583	9606.ENSP00000365402	9606.ENSP00000009530
IL2RG	CD74	4444340	4432583	9606.ENSP00000363318	9606.ENSP00000009530
EGFR	CD74	4436186	4432583	9606.ENSP00000275493	9606.ENSP00000009530
ANAPC7	CDC16	4447848	4442371	9606.ENSP00000394394	9606.ENSP00000353549
CDC27	CDC16	4449717	4442371	9606.ENSP00000434614	9606.ENSP00000353549
CDC20	CDC16	4443940	4442371	9606.ENSP00000361540	9606.ENSP00000353549
FZR1	CDC16	4446371	4442371	9606.ENSP00000378529	9606.ENSP00000353549
CDC23	CDC16	4446340	4442371	9606.ENSP00000378350	9606.ENSP00000353549
CDC26	CDC16	4444341	4442371	9606.ENSP00000363322	9606.ENSP00000353549
ANAPC16	CDC16	4451237	4442371	9606.ENSP00000477760	9606.ENSP00000353549
ANAPC10	CDC16	4451304	4442371	9606.ENSP00000478501	9606.ENSP00000353549
ANAPC13	CDC16	4449189	4442371	9606.ENSP00000421842	9606.ENSP00000353549
ANAPC4	CDC16	4449373	4442371	9606.ENSP00000426654	9606.ENSP00000353549
BUB3	CDC16	4443208	4442371	9606.ENSP00000357858	9606.ENSP00000353549
NEK2	CDC16	4442784	4442371	9606.ENSP00000355966	9606.ENSP00000353549
CDK1	CDC16	4446389	4442371	9606.ENSP00000378699	9606.ENSP00000353549
PTTG1	CDC16	4446209	4442371	9606.ENSP00000377536	9606.ENSP00000353549
CDKN1A	CDC16	4447168	4442371	9606.ENSP00000384849	9606.ENSP00000353549
IL6	CDC16	4447254	4442371	9606.ENSP00000385675	9606.ENSP00000353549
CCNE2	CDC16	4449487	4442371	9606.ENSP00000429089	9606.ENSP00000353549
CKS2	CDC16	4444630	4442371	9606.ENSP00000364976	9606.ENSP00000353549
CDCA8	CDC20	4444097	4443940	9606.ENSP00000362146	9606.ENSP00000361540
CDK1	CDC20	4446389	4443940	9606.ENSP00000378699	9606.ENSP00000361540
ANAPC4	CDC20	4449373	4443940	9606.ENSP00000426654	9606.ENSP00000361540
PTTG1	CDC20	4446209	4443940	9606.ENSP00000377536	9606.ENSP00000361540
ANAPC13	CDC20	4449189	4443940	9606.ENSP00000421842	9606.ENSP00000361540
CDC26	CDC20	4444341	4443940	9606.ENSP00000363322	9606.ENSP00000361540
ANAPC16	CDC20	4451237	4443940	9606.ENSP00000477760	9606.ENSP00000361540
ANAPC7	CDC20	4447848	4443940	9606.ENSP00000394394	9606.ENSP00000361540
CDC23	CDC20	4446340	4443940	9606.ENSP00000378350	9606.ENSP00000361540
CDC27	CDC20	4449717	4443940	9606.ENSP00000434614	9606.ENSP00000361540
MAD1L1	CDC20	4447221	4443940	9606.ENSP00000385334	9606.ENSP00000361540
ANAPC10	CDC20	4451304	4443940	9606.ENSP00000478501	9606.ENSP00000361540
INCENP	CDC20	4446326	4443940	9606.ENSP00000378295	9606.ENSP00000361540
CKS2	CDC20	4444630	4443940	9606.ENSP00000364976	9606.ENSP00000361540
FZR1	CDC20	4446371	4443940	9606.ENSP00000378529	9606.ENSP00000361540
CCNE2	CDC20	4449487	4443940	9606.ENSP00000429089	9606.ENSP00000361540
CDKN1A	CDC20	4447168	4443940	9606.ENSP00000384849	9606.ENSP00000361540
DIAPH3	CDC20	4446994	4443940	9606.ENSP00000383178	9606.ENSP00000361540
CCND3	CDC20	4444072	4443940	9606.ENSP00000362082	9606.ENSP00000361540
FZR1	CDC23	4446371	4446340	9606.ENSP00000378529	9606.ENSP00000378350
ANAPC13	CDC23	4449189	4446340	9606.ENSP00000421842	9606.ENSP00000378350
CDC27	CDC23	4449717	4446340	9606.ENSP00000434614	9606.ENSP00000378350
ANAPC7	CDC23	4447848	4446340	9606.ENSP00000394394	9606.ENSP00000378350
ANAPC4	CDC23	4449373	4446340	9606.ENSP00000426654	9606.ENSP00000378350
ANAPC10	CDC23	4451304	4446340	9606.ENSP00000478501	9606.ENSP00000378350
ANAPC16	CDC23	4451237	4446340	9606.ENSP00000477760	9606.ENSP00000378350
CDK1	CDC23	4446389	4446340	9606.ENSP00000378699	9606.ENSP00000378350
CDKN1A	CDC23	4447168	4446340	9606.ENSP00000384849	9606.ENSP00000378350
IL6	CDC23	4447254	4446340	9606.ENSP00000385675	9606.ENSP00000378350
CCNE2	CDC23	4449487	4446340	9606.ENSP00000429089	9606.ENSP00000378350
CDC27	CDC26	4449717	4444341	9606.ENSP00000434614	9606.ENSP00000363322
ANAPC16	CDC26	4451237	4444341	9606.ENSP00000477760	9606.ENSP00000363322
FZR1	CDC26	4446371	4444341	9606.ENSP00000378529	9606.ENSP00000363322
ANAPC10	CDC26	4451304	4444341	9606.ENSP00000478501	9606.ENSP00000363322
ANAPC13	CDC26	4449189	4444341	9606.ENSP00000421842	9606.ENSP00000363322
ANAPC4	CDC26	4449373	4444341	9606.ENSP00000426654	9606.ENSP00000363322
ANAPC7	CDC26	4447848	4444341	9606.ENSP00000394394	9606.ENSP00000363322
CDC23	CDC26	4446340	4444341	9606.ENSP00000378350	9606.ENSP00000363322
PTTG1	CDC26	4446209	4444341	9606.ENSP00000377536	9606.ENSP00000363322
CDK1	CDC26	4446389	4444341	9606.ENSP00000378699	9606.ENSP00000363322
CDKN1A	CDC26	4447168	4444341	9606.ENSP00000384849	9606.ENSP00000363322
IL6	CDC26	4447254	4444341	9606.ENSP00000385675	9606.ENSP00000363322
CCNE2	CDC26	4449487	4444341	9606.ENSP00000429089	9606.ENSP00000363322
ANAPC10	CDC27	4451304	4449717	9606.ENSP00000478501	9606.ENSP00000434614
ANAPC16	CDC27	4451237	4449717	9606.ENSP00000477760	9606.ENSP00000434614
CCNA2	CDC6	4436109	4432832	9606.ENSP00000274026	9606.ENSP00000209728
CDK2	CDC6	4435732	4432832	9606.ENSP00000266970	9606.ENSP00000209728
CCNE1	CDC6	4435118	4432832	9606.ENSP00000262643	9606.ENSP00000209728
CDK1	CDC6	4446389	4432832	9606.ENSP00000378699	9606.ENSP00000209728
CCNB1	CDC6	4434484	4432832	9606.ENSP00000256442	9606.ENSP00000209728
CCNE2	CDC6	4449487	4432832	9606.ENSP00000429089	9606.ENSP00000209728
FZR1	CDC6	4446371	4432832	9606.ENSP00000378529	9606.ENSP00000209728
UBE2C	CDC6	4441865	4432832	9606.ENSP00000348838	9606.ENSP00000209728
CDC20	CDC6	4443940	4432832	9606.ENSP00000361540	9606.ENSP00000209728
CCNB2	CDC6	4436767	4432832	9606.ENSP00000288207	9606.ENSP00000209728
CDC27	CDC6	4449717	4432832	9606.ENSP00000434614	9606.ENSP00000209728
CDC23	CDC6	4446340	4432832	9606.ENSP00000378350	9606.ENSP00000209728
BUB1	CDC6	4437860	4432832	9606.ENSP00000302530	9606.ENSP00000209728
SMC4	CDC6	4441992	4432832	9606.ENSP00000349961	9606.ENSP00000209728
SMC2	CDC6	4436674	4432832	9606.ENSP00000286398	9606.ENSP00000209728
CDC16	CDC6	4442371	4432832	9606.ENSP00000353549	9606.ENSP00000209728
FBXO5	CDC6	4433479	4432832	9606.ENSP00000229758	9606.ENSP00000209728
ESPL1	CDC6	4434587	4432832	9606.ENSP00000257934	9606.ENSP00000209728
ANAPC10	CDC6	4451304	4432832	9606.ENSP00000478501	9606.ENSP00000209728
ANAPC2	CDC6	4438903	4432832	9606.ENSP00000314004	9606.ENSP00000209728
ANAPC7	CDC6	4447848	4432832	9606.ENSP00000394394	9606.ENSP00000209728
CDKN1B	CDC6	4433436	4432832	9606.ENSP00000228872	9606.ENSP00000209728
ANAPC5	CDC6	4434956	4432832	9606.ENSP00000261819	9606.ENSP00000209728
PLK1	CDC6	4437632	4432832	9606.ENSP00000300093	9606.ENSP00000209728
CDC26	CDC6	4444341	4432832	9606.ENSP00000363322	9606.ENSP00000209728
BUB1B	CDC6	4436731	4432832	9606.ENSP00000287598	9606.ENSP00000209728
ANAPC16	CDC6	4451237	4432832	9606.ENSP00000477760	9606.ENSP00000209728
ANAPC1	CDC6	4440924	4432832	9606.ENSP00000339109	9606.ENSP00000209728
ANAPC4	CDC6	4449373	4432832	9606.ENSP00000426654	9606.ENSP00000209728
AURKB	CDC6	4438898	4432832	9606.ENSP00000313950	9606.ENSP00000209728
NCAPG	CDC6	4434176	4432832	9606.ENSP00000251496	9606.ENSP00000209728
MAD2L1	CDC6	4437296	4432832	9606.ENSP00000296509	9606.ENSP00000209728
NUF2	CDC6	4435979	4432832	9606.ENSP00000271452	9606.ENSP00000209728
NDC80	CDC6	4434910	4432832	9606.ENSP00000261597	9606.ENSP00000209728
AURKA	CDC6	4432988	4432832	9606.ENSP00000216911	9606.ENSP00000209728
CDCA8	CDC6	4444097	4432832	9606.ENSP00000362146	9606.ENSP00000209728
BIRC5	CDC6	4437778	4432832	9606.ENSP00000301633	9606.ENSP00000209728
NCAPH	CDC6	4433774	4432832	9606.ENSP00000240423	9606.ENSP00000209728
CDKN1A	CDC6	4447168	4432832	9606.ENSP00000384849	9606.ENSP00000209728
CKS2	CDC6	4444630	4432832	9606.ENSP00000364976	9606.ENSP00000209728
TPX2	CDC6	4437665	4432832	9606.ENSP00000300403	9606.ENSP00000209728
CKS1B	CDC6	4438654	4432832	9606.ENSP00000311083	9606.ENSP00000209728
KIF2C	CDC6	4443901	4432832	9606.ENSP00000361298	9606.ENSP00000209728
PKMYT1	CDC6	4435050	4432832	9606.ENSP00000262300	9606.ENSP00000209728
PTTG1	CDC6	4446209	4432832	9606.ENSP00000377536	9606.ENSP00000209728
NEK2	CDC6	4442784	4432832	9606.ENSP00000355966	9606.ENSP00000209728
SKP2	CDC6	4436120	4432832	9606.ENSP00000274255	9606.ENSP00000209728
CENPE	CDC6	4435566	4432832	9606.ENSP00000265148	9606.ENSP00000209728
SPC25	CDC6	4436467	4432832	9606.ENSP00000282074	9606.ENSP00000209728
RB1	CDC6	4435747	4432832	9606.ENSP00000267163	9606.ENSP00000209728
CCND3	CDC6	4444072	4432832	9606.ENSP00000362082	9606.ENSP00000209728
TACC3	CDC6	4439857	4432832	9606.ENSP00000326550	9606.ENSP00000209728
UBE2S	CDC6	4435448	4432832	9606.ENSP00000264552	9606.ENSP00000209728
BUB3	CDC6	4443208	4432832	9606.ENSP00000357858	9606.ENSP00000209728
DIAPH3	CDC6	4446994	4432832	9606.ENSP00000383178	9606.ENSP00000209728
MRE11A	CDC6	4439800	4432832	9606.ENSP00000325863	9606.ENSP00000209728
INCENP	CDCA8	4446326	4444097	9606.ENSP00000378295	9606.ENSP00000362146
CDK1	CDCA8	4446389	4444097	9606.ENSP00000378699	9606.ENSP00000362146
PTTG1	CDCA8	4446209	4444097	9606.ENSP00000377536	9606.ENSP00000362146
MAD1L1	CDCA8	4447221	4444097	9606.ENSP00000385334	9606.ENSP00000362146
CKS2	CDCA8	4444630	4444097	9606.ENSP00000364976	9606.ENSP00000362146
DIAPH3	CDCA8	4446994	4444097	9606.ENSP00000383178	9606.ENSP00000362146
CCNE2	CDCA8	4449487	4444097	9606.ENSP00000429089	9606.ENSP00000362146
ANAPC4	CDK1	4449373	4446389	9606.ENSP00000426654	9606.ENSP00000378699
CDKN1A	CDK1	4447168	4446389	9606.ENSP00000384849	9606.ENSP00000378699
CCNE2	CDK1	4449487	4446389	9606.ENSP00000429089	9606.ENSP00000378699
CDC27	CDK1	4449717	4446389	9606.ENSP00000434614	9606.ENSP00000378699
ANAPC10	CDK1	4451304	4446389	9606.ENSP00000478501	9606.ENSP00000378699
MAD1L1	CDK1	4447221	4446389	9606.ENSP00000385334	9606.ENSP00000378699
ANAPC7	CDK1	4447848	4446389	9606.ENSP00000394394	9606.ENSP00000378699
ANAPC16	CDK1	4451237	4446389	9606.ENSP00000477760	9606.ENSP00000378699
ANAPC13	CDK1	4449189	4446389	9606.ENSP00000421842	9606.ENSP00000378699
DIAPH3	CDK1	4446994	4446389	9606.ENSP00000383178	9606.ENSP00000378699
RB1	CDK2	4435747	4435732	9606.ENSP00000267163	9606.ENSP00000266970
CDKN1A	CDK2	4447168	4435732	9606.ENSP00000384849	9606.ENSP00000266970
CCNE2	CDK2	4449487	4435732	9606.ENSP00000429089	9606.ENSP00000266970
CKS1B	CDK2	4438654	4435732	9606.ENSP00000311083	9606.ENSP00000266970
CCNA2	CDK2	4436109	4435732	9606.ENSP00000274026	9606.ENSP00000266970
CCND3	CDK2	4444072	4435732	9606.ENSP00000362082	9606.ENSP00000266970
CCNB2	CDK2	4436767	4435732	9606.ENSP00000288207	9606.ENSP00000266970
CDK1	CDK2	4446389	4435732	9606.ENSP00000378699	9606.ENSP00000266970
SKP2	CDK2	4436120	4435732	9606.ENSP00000274255	9606.ENSP00000266970
FZR1	CDK2	4446371	4435732	9606.ENSP00000378529	9606.ENSP00000266970
CDC20	CDK2	4443940	4435732	9606.ENSP00000361540	9606.ENSP00000266970
CKS2	CDK2	4444630	4435732	9606.ENSP00000364976	9606.ENSP00000266970
CDC27	CDK2	4449717	4435732	9606.ENSP00000434614	9606.ENSP00000266970
CDC23	CDK2	4446340	4435732	9606.ENSP00000378350	9606.ENSP00000266970
CDC16	CDK2	4442371	4435732	9606.ENSP00000353549	9606.ENSP00000266970
ANAPC1	CDK2	4440924	4435732	9606.ENSP00000339109	9606.ENSP00000266970
UBE2C	CDK2	4441865	4435732	9606.ENSP00000348838	9606.ENSP00000266970
ANAPC10	CDK2	4451304	4435732	9606.ENSP00000478501	9606.ENSP00000266970
MRE11A	CDK2	4439800	4435732	9606.ENSP00000325863	9606.ENSP00000266970
ANAPC2	CDK2	4438903	4435732	9606.ENSP00000314004	9606.ENSP00000266970
RAD50	CDK2	4445118	4435732	9606.ENSP00000368100	9606.ENSP00000266970
ANAPC4	CDK2	4449373	4435732	9606.ENSP00000426654	9606.ENSP00000266970
CDC26	CDK2	4444341	4435732	9606.ENSP00000363322	9606.ENSP00000266970
ANAPC7	CDK2	4447848	4435732	9606.ENSP00000394394	9606.ENSP00000266970
ANAPC16	CDK2	4451237	4435732	9606.ENSP00000477760	9606.ENSP00000266970
BUB1	CDK2	4437860	4435732	9606.ENSP00000302530	9606.ENSP00000266970
BUB1B	CDK2	4436731	4435732	9606.ENSP00000287598	9606.ENSP00000266970
MAD2L1	CDK2	4437296	4435732	9606.ENSP00000296509	9606.ENSP00000266970
PTTG1	CDK2	4446209	4435732	9606.ENSP00000377536	9606.ENSP00000266970
BIRC5	CDK2	4437778	4435732	9606.ENSP00000301633	9606.ENSP00000266970
AURKB	CDK2	4438898	4435732	9606.ENSP00000313950	9606.ENSP00000266970
SMC4	CDK2	4441992	4435732	9606.ENSP00000349961	9606.ENSP00000266970
PLK1	CDK2	4437632	4435732	9606.ENSP00000300093	9606.ENSP00000266970
ANAPC13	CDK2	4449189	4435732	9606.ENSP00000421842	9606.ENSP00000266970
BUB3	CDK2	4443208	4435732	9606.ENSP00000357858	9606.ENSP00000266970
KIF2C	CDK2	4443901	4435732	9606.ENSP00000361298	9606.ENSP00000266970
TPX2	CDK2	4437665	4435732	9606.ENSP00000300403	9606.ENSP00000266970
CDCA8	CDK2	4444097	4435732	9606.ENSP00000362146	9606.ENSP00000266970
KIR2DL3	CDK2	4441235	4435732	9606.ENSP00000342215	9606.ENSP00000266970
SMC2	CDK2	4436674	4435732	9606.ENSP00000286398	9606.ENSP00000266970
IL6	CDK2	4447254	4435732	9606.ENSP00000385675	9606.ENSP00000266970
HLA-C	CDK2	4444694	4435732	9606.ENSP00000365402	9606.ENSP00000266970
LTB	CDK2	4448557	4435732	9606.ENSP00000410481	9606.ENSP00000266970
CCNE2	CDKN1A	4449487	4447168	9606.ENSP00000429089	9606.ENSP00000384849
CDC27	CDKN1A	4449717	4447168	9606.ENSP00000434614	9606.ENSP00000384849
ANAPC16	CDKN1A	4451237	4447168	9606.ENSP00000477760	9606.ENSP00000384849
ANAPC10	CDKN1A	4451304	4447168	9606.ENSP00000478501	9606.ENSP00000384849
ANAPC7	CDKN1A	4447848	4447168	9606.ENSP00000394394	9606.ENSP00000384849
ANAPC4	CDKN1A	4449373	4447168	9606.ENSP00000426654	9606.ENSP00000384849
IL6	CDKN1A	4447254	4447168	9606.ENSP00000385675	9606.ENSP00000384849
CCND3	CDKN1B	4444072	4433436	9606.ENSP00000362082	9606.ENSP00000228872
CCNE1	CDKN1B	4435118	4433436	9606.ENSP00000262643	9606.ENSP00000228872
CDK2	CDKN1B	4435732	4433436	9606.ENSP00000266970	9606.ENSP00000228872
CCNA2	CDKN1B	4436109	4433436	9606.ENSP00000274026	9606.ENSP00000228872
CCNB1	CDKN1B	4434484	4433436	9606.ENSP00000256442	9606.ENSP00000228872
CCNE2	CDKN1B	4449487	4433436	9606.ENSP00000429089	9606.ENSP00000228872
CKS1B	CDKN1B	4438654	4433436	9606.ENSP00000311083	9606.ENSP00000228872
SKP2	CDKN1B	4436120	4433436	9606.ENSP00000274255	9606.ENSP00000228872
JAK2	CDKN1B	4445579	4433436	9606.ENSP00000371067	9606.ENSP00000228872
CDKN1A	CDKN1B	4447168	4433436	9606.ENSP00000384849	9606.ENSP00000228872
RB1	CDKN1B	4435747	4433436	9606.ENSP00000267163	9606.ENSP00000228872
CDK1	CDKN1B	4446389	4433436	9606.ENSP00000378699	9606.ENSP00000228872
CCNB2	CDKN1B	4436767	4433436	9606.ENSP00000288207	9606.ENSP00000228872
FZR1	CDKN1B	4446371	4433436	9606.ENSP00000378529	9606.ENSP00000228872
UBE2C	CDKN1B	4441865	4433436	9606.ENSP00000348838	9606.ENSP00000228872
ANAPC2	CDKN1B	4438903	4433436	9606.ENSP00000314004	9606.ENSP00000228872
CDC27	CDKN1B	4449717	4433436	9606.ENSP00000434614	9606.ENSP00000228872
ANAPC1	CDKN1B	4440924	4433436	9606.ENSP00000339109	9606.ENSP00000228872
CDC16	CDKN1B	4442371	4433436	9606.ENSP00000353549	9606.ENSP00000228872
ANAPC4	CDKN1B	4449373	4433436	9606.ENSP00000426654	9606.ENSP00000228872
CDC26	CDKN1B	4444341	4433436	9606.ENSP00000363322	9606.ENSP00000228872
CDC23	CDKN1B	4446340	4433436	9606.ENSP00000378350	9606.ENSP00000228872
ANAPC10	CDKN1B	4451304	4433436	9606.ENSP00000478501	9606.ENSP00000228872
ANAPC5	CDKN1B	4434956	4433436	9606.ENSP00000261819	9606.ENSP00000228872
ANAPC16	CDKN1B	4451237	4433436	9606.ENSP00000477760	9606.ENSP00000228872
ANAPC7	CDKN1B	4447848	4433436	9606.ENSP00000394394	9606.ENSP00000228872
CKS2	CDKN1B	4444630	4433436	9606.ENSP00000364976	9606.ENSP00000228872
EGFR	CDKN1B	4436186	4433436	9606.ENSP00000275493	9606.ENSP00000228872
STAT3	CDKN1B	4435468	4433436	9606.ENSP00000264657	9606.ENSP00000228872
IL7	CDKN1B	4435326	4433436	9606.ENSP00000263851	9606.ENSP00000228872
EGF	CDKN1B	4435570	4433436	9606.ENSP00000265171	9606.ENSP00000228872
AURKB	CDKN1B	4438898	4433436	9606.ENSP00000313950	9606.ENSP00000228872
IL6	CDKN1B	4447254	4433436	9606.ENSP00000385675	9606.ENSP00000228872
PLK1	CDKN1B	4437632	4433436	9606.ENSP00000300093	9606.ENSP00000228872
BUB1B	CENPE	4436731	4435566	9606.ENSP00000287598	9606.ENSP00000265148
CDC20	CENPE	4443940	4435566	9606.ENSP00000361540	9606.ENSP00000265148
BUB1	CENPE	4437860	4435566	9606.ENSP00000302530	9606.ENSP00000265148
PLK1	CENPE	4437632	4435566	9606.ENSP00000300093	9606.ENSP00000265148
AURKB	CENPE	4438898	4435566	9606.ENSP00000313950	9606.ENSP00000265148
MAD2L1	CENPE	4437296	4435566	9606.ENSP00000296509	9606.ENSP00000265148
CDK1	CENPE	4446389	4435566	9606.ENSP00000378699	9606.ENSP00000265148
CDCA8	CENPE	4444097	4435566	9606.ENSP00000362146	9606.ENSP00000265148
NUF2	CENPE	4435979	4435566	9606.ENSP00000271452	9606.ENSP00000265148
INCENP	CENPE	4446326	4435566	9606.ENSP00000378295	9606.ENSP00000265148
CASC5	CENPE	4440673	4435566	9606.ENSP00000335463	9606.ENSP00000265148
CCNB2	CENPE	4436767	4435566	9606.ENSP00000288207	9606.ENSP00000265148
BUB3	CENPE	4443208	4435566	9606.ENSP00000357858	9606.ENSP00000265148
KIF2C	CENPE	4443901	4435566	9606.ENSP00000361298	9606.ENSP00000265148
BIRC5	CENPE	4437778	4435566	9606.ENSP00000301633	9606.ENSP00000265148
CCNA2	CENPE	4436109	4435566	9606.ENSP00000274026	9606.ENSP00000265148
MAD1L1	CENPE	4447221	4435566	9606.ENSP00000385334	9606.ENSP00000265148
SPC25	CENPE	4436467	4435566	9606.ENSP00000282074	9606.ENSP00000265148
SMC4	CENPE	4441992	4435566	9606.ENSP00000349961	9606.ENSP00000265148
TPX2	CENPE	4437665	4435566	9606.ENSP00000300403	9606.ENSP00000265148
SMC2	CENPE	4436674	4435566	9606.ENSP00000286398	9606.ENSP00000265148
NEK2	CENPE	4442784	4435566	9606.ENSP00000355966	9606.ENSP00000265148
TACC3	CENPE	4439857	4435566	9606.ENSP00000326550	9606.ENSP00000265148
UBE2C	CENPE	4441865	4435566	9606.ENSP00000348838	9606.ENSP00000265148
HLA-DRB1	CENPE	4442321	4435566	9606.ENSP00000353099	9606.ENSP00000265148
HLA-DMA	CENPE	4444460	4435566	9606.ENSP00000363976	9606.ENSP00000265148
HLA-DMB	CENPE	4448054	4435566	9606.ENSP00000398890	9606.ENSP00000265148
HLA-DRA	CENPE	4446403	4435566	9606.ENSP00000378786	9606.ENSP00000265148
PTTG1	CENPE	4446209	4435566	9606.ENSP00000377536	9606.ENSP00000265148
CKS2	CENPE	4444630	4435566	9606.ENSP00000364976	9606.ENSP00000265148
NCAPD2	CENPE	4439733	4435566	9606.ENSP00000325017	9606.ENSP00000265148
CKS1B	CENPE	4438654	4435566	9606.ENSP00000311083	9606.ENSP00000265148
DIAPH3	CENPE	4446994	4435566	9606.ENSP00000383178	9606.ENSP00000265148
IL21R	CENPE	4440838	4435566	9606.ENSP00000338010	9606.ENSP00000265148
CDC27	CENPE	4449717	4435566	9606.ENSP00000434614	9606.ENSP00000265148
CDK2	CENPE	4435732	4435566	9606.ENSP00000266970	9606.ENSP00000265148
FZR1	CENPE	4446371	4435566	9606.ENSP00000378529	9606.ENSP00000265148
CCNE2	CENPE	4449487	4435566	9606.ENSP00000429089	9606.ENSP00000265148
CDC16	CENPE	4442371	4435566	9606.ENSP00000353549	9606.ENSP00000265148
CDK1	CKS1B	4446389	4438654	9606.ENSP00000378699	9606.ENSP00000311083
CDC20	CKS1B	4443940	4438654	9606.ENSP00000361540	9606.ENSP00000311083
CKS2	CKS1B	4444630	4438654	9606.ENSP00000364976	9606.ENSP00000311083
CCNE2	CKS1B	4449487	4438654	9606.ENSP00000429089	9606.ENSP00000311083
CDKN1A	CKS1B	4447168	4438654	9606.ENSP00000384849	9606.ENSP00000311083
AURKB	CKS1B	4438898	4438654	9606.ENSP00000313950	9606.ENSP00000311083
CCND3	CKS1B	4444072	4438654	9606.ENSP00000362082	9606.ENSP00000311083
CDCA8	CKS1B	4444097	4438654	9606.ENSP00000362146	9606.ENSP00000311083
UBE2C	CKS1B	4441865	4438654	9606.ENSP00000348838	9606.ENSP00000311083
PTTG1	CKS1B	4446209	4438654	9606.ENSP00000377536	9606.ENSP00000311083
CDC27	CKS1B	4449717	4438654	9606.ENSP00000434614	9606.ENSP00000311083
TACC3	CKS1B	4439857	4438654	9606.ENSP00000326550	9606.ENSP00000311083
NCAPD2	CKS1B	4439733	4438654	9606.ENSP00000325017	9606.ENSP00000311083
CDC23	CKS1B	4446340	4438654	9606.ENSP00000378350	9606.ENSP00000311083
KIF2C	CKS1B	4443901	4438654	9606.ENSP00000361298	9606.ENSP00000311083
CDC16	CKS1B	4442371	4438654	9606.ENSP00000353549	9606.ENSP00000311083
NEK2	CKS1B	4442784	4438654	9606.ENSP00000355966	9606.ENSP00000311083
FZR1	CKS1B	4446371	4438654	9606.ENSP00000378529	9606.ENSP00000311083
ANAPC10	CKS1B	4451304	4438654	9606.ENSP00000478501	9606.ENSP00000311083
SMC4	CKS1B	4441992	4438654	9606.ENSP00000349961	9606.ENSP00000311083
ANAPC1	CKS1B	4440924	4438654	9606.ENSP00000339109	9606.ENSP00000311083
CDK1	CKS2	4446389	4444630	9606.ENSP00000378699	9606.ENSP00000364976
PTTG1	CKS2	4446209	4444630	9606.ENSP00000377536	9606.ENSP00000364976
CDKN1A	CKS2	4447168	4444630	9606.ENSP00000384849	9606.ENSP00000364976
CCNE2	CKS2	4449487	4444630	9606.ENSP00000429089	9606.ENSP00000364976
FZR1	CKS2	4446371	4444630	9606.ENSP00000378529	9606.ENSP00000364976
CDC23	CKS2	4446340	4444630	9606.ENSP00000378350	9606.ENSP00000364976
CDC27	CKS2	4449717	4444630	9606.ENSP00000434614	9606.ENSP00000364976
ANAPC10	CKS2	4451304	4444630	9606.ENSP00000478501	9606.ENSP00000364976
EGFR	EGF	4436186	4435570	9606.ENSP00000275493	9606.ENSP00000265171
JAK1	EGF	4441317	4435570	9606.ENSP00000343204	9606.ENSP00000265171
IL7R	EGF	4438199	4435570	9606.ENSP00000306157	9606.ENSP00000265171
IL6	EGF	4447254	4435570	9606.ENSP00000385675	9606.ENSP00000265171
IL10	EGF	4448642	4435570	9606.ENSP00000412237	9606.ENSP00000265171
IL6R	EGF	4443110	4435570	9606.ENSP00000357470	9606.ENSP00000265171
CDK2	EGF	4435732	4435570	9606.ENSP00000266970	9606.ENSP00000265171
JAK2	EGF	4445579	4435570	9606.ENSP00000371067	9606.ENSP00000265171
IL2RA	EGF	4445295	4435570	9606.ENSP00000369293	9606.ENSP00000265171
CCNA2	EGF	4436109	4435570	9606.ENSP00000274026	9606.ENSP00000265171
IL4R	EGF	4446450	4435570	9606.ENSP00000379111	9606.ENSP00000265171
IL13RA2	EGF	4443843	4435570	9606.ENSP00000361004	9606.ENSP00000265171
IL2RG	EGF	4444340	4435570	9606.ENSP00000363318	9606.ENSP00000265171
SOCS3	EGF	4440175	4435570	9606.ENSP00000330341	9606.ENSP00000265171
ETS1	EGF	4446058	4435570	9606.ENSP00000376436	9606.ENSP00000265171
IL13RA1	EGF	4443793	4435570	9606.ENSP00000360730	9606.ENSP00000265171
IL21R	EGF	4440838	4435570	9606.ENSP00000338010	9606.ENSP00000265171
IL13	EGF	4438088	4435570	9606.ENSP00000304915	9606.ENSP00000265171
CDKN1A	EGF	4447168	4435570	9606.ENSP00000384849	9606.ENSP00000265171
TSLP	EGF	4440990	4435570	9606.ENSP00000339804	9606.ENSP00000265171
CDK1	EGF	4446389	4435570	9606.ENSP00000378699	9606.ENSP00000265171
TLR3	EGF	4437339	4435570	9606.ENSP00000296795	9606.ENSP00000265171
IL18	EGF	4436375	4435570	9606.ENSP00000280357	9606.ENSP00000265171
B2M	EGF	4450405	4435570	9606.ENSP00000452780	9606.ENSP00000265171
RB1	EGF	4435747	4435570	9606.ENSP00000267163	9606.ENSP00000265171
JAK1	EGFR	4441317	4436186	9606.ENSP00000343204	9606.ENSP00000275493
JAK2	EGFR	4445579	4436186	9606.ENSP00000371067	9606.ENSP00000275493
IL6	EGFR	4447254	4436186	9606.ENSP00000385675	9606.ENSP00000275493
IL7R	EGFR	4438199	4436186	9606.ENSP00000306157	9606.ENSP00000275493
IL10	EGFR	4448642	4436186	9606.ENSP00000412237	9606.ENSP00000275493
IL13	EGFR	4438088	4436186	9606.ENSP00000304915	9606.ENSP00000275493
TRAF6	EGFR	4449680	4436186	9606.ENSP00000433623	9606.ENSP00000275493
TLR3	EGFR	4437339	4436186	9606.ENSP00000296795	9606.ENSP00000275493
STAT6	EGFR	4437641	4436186	9606.ENSP00000300134	9606.ENSP00000275493
TSLP	EGFR	4440990	4436186	9606.ENSP00000339804	9606.ENSP00000275493
SOCS3	EGFR	4440175	4436186	9606.ENSP00000330341	9606.ENSP00000275493
CDK1	EGFR	4446389	4436186	9606.ENSP00000378699	9606.ENSP00000275493
CDKN1A	EGFR	4447168	4436186	9606.ENSP00000384849	9606.ENSP00000275493
ETS1	EGFR	4446058	4436186	9606.ENSP00000376436	9606.ENSP00000275493
IL6R	EGFR	4443110	4436186	9606.ENSP00000357470	9606.ENSP00000275493
BIRC5	EGFR	4437778	4436186	9606.ENSP00000301633	9606.ENSP00000275493
CCND3	EGFR	4444072	4436186	9606.ENSP00000362082	9606.ENSP00000275493
CCNE2	EGFR	4449487	4436186	9606.ENSP00000429089	9606.ENSP00000275493
IRAK1	EGFR	4443435	4436186	9606.ENSP00000358997	9606.ENSP00000275493
FOXP3	EGFR	4444690	4436186	9606.ENSP00000365380	9606.ENSP00000275493
TACC3	EGFR	4439857	4436186	9606.ENSP00000326550	9606.ENSP00000275493
B2M	EGFR	4450405	4436186	9606.ENSP00000452780	9606.ENSP00000275493
PTTG1	ESPL1	4446209	4434587	9606.ENSP00000377536	9606.ENSP00000257934
CDC20	ESPL1	4443940	4434587	9606.ENSP00000361540	9606.ENSP00000257934
BUB1	ESPL1	4437860	4434587	9606.ENSP00000302530	9606.ENSP00000257934
BUB1B	ESPL1	4436731	4434587	9606.ENSP00000287598	9606.ENSP00000257934
AURKB	ESPL1	4438898	4434587	9606.ENSP00000313950	9606.ENSP00000257934
PLK1	ESPL1	4437632	4434587	9606.ENSP00000300093	9606.ENSP00000257934
CDCA8	ESPL1	4444097	4434587	9606.ENSP00000362146	9606.ENSP00000257934
NDC80	ESPL1	4434910	4434587	9606.ENSP00000261597	9606.ENSP00000257934
KIF2C	ESPL1	4443901	4434587	9606.ENSP00000361298	9606.ENSP00000257934
UBE2C	ESPL1	4441865	4434587	9606.ENSP00000348838	9606.ENSP00000257934
CDC23	ESPL1	4446340	4434587	9606.ENSP00000378350	9606.ENSP00000257934
ANAPC10	ESPL1	4451304	4434587	9606.ENSP00000478501	9606.ENSP00000257934
CDC16	ESPL1	4442371	4434587	9606.ENSP00000353549	9606.ENSP00000257934
BIRC5	ESPL1	4437778	4434587	9606.ENSP00000301633	9606.ENSP00000257934
BUB3	ESPL1	4443208	4434587	9606.ENSP00000357858	9606.ENSP00000257934
CDC27	ESPL1	4449717	4434587	9606.ENSP00000434614	9606.ENSP00000257934
CENPE	ESPL1	4435566	4434587	9606.ENSP00000265148	9606.ENSP00000257934
MAD2L1	ESPL1	4437296	4434587	9606.ENSP00000296509	9606.ENSP00000257934
CCNB2	ESPL1	4436767	4434587	9606.ENSP00000288207	9606.ENSP00000257934
ANAPC4	ESPL1	4449373	4434587	9606.ENSP00000426654	9606.ENSP00000257934
INCENP	ESPL1	4446326	4434587	9606.ENSP00000378295	9606.ENSP00000257934
NUF2	ESPL1	4435979	4434587	9606.ENSP00000271452	9606.ENSP00000257934
ANAPC5	ESPL1	4434956	4434587	9606.ENSP00000261819	9606.ENSP00000257934
SMC4	ESPL1	4441992	4434587	9606.ENSP00000349961	9606.ENSP00000257934
CCNA2	ESPL1	4436109	4434587	9606.ENSP00000274026	9606.ENSP00000257934
CDK1	ESPL1	4446389	4434587	9606.ENSP00000378699	9606.ENSP00000257934
SPC25	ESPL1	4436467	4434587	9606.ENSP00000282074	9606.ENSP00000257934
CASC5	ESPL1	4440673	4434587	9606.ENSP00000335463	9606.ENSP00000257934
NEK2	ESPL1	4442784	4434587	9606.ENSP00000355966	9606.ENSP00000257934
SMC2	ESPL1	4436674	4434587	9606.ENSP00000286398	9606.ENSP00000257934
ANAPC1	ESPL1	4440924	4434587	9606.ENSP00000339109	9606.ENSP00000257934
MAD1L1	ESPL1	4447221	4434587	9606.ENSP00000385334	9606.ENSP00000257934
CDC26	ESPL1	4444341	4434587	9606.ENSP00000363322	9606.ENSP00000257934
ANAPC16	ESPL1	4451237	4434587	9606.ENSP00000477760	9606.ENSP00000257934
ANAPC7	ESPL1	4447848	4434587	9606.ENSP00000394394	9606.ENSP00000257934
ANAPC2	ESPL1	4438903	4434587	9606.ENSP00000314004	9606.ENSP00000257934
TPX2	ESPL1	4437665	4434587	9606.ENSP00000300403	9606.ENSP00000257934
FZR1	ESPL1	4446371	4434587	9606.ENSP00000378529	9606.ENSP00000257934
NCAPD2	ESPL1	4439733	4434587	9606.ENSP00000325017	9606.ENSP00000257934
PKMYT1	ESPL1	4435050	4434587	9606.ENSP00000262300	9606.ENSP00000257934
CDK2	ESPL1	4435732	4434587	9606.ENSP00000266970	9606.ENSP00000257934
UBE2S	ESPL1	4435448	4434587	9606.ENSP00000264552	9606.ENSP00000257934
CCNE2	ESPL1	4449487	4434587	9606.ENSP00000429089	9606.ENSP00000257934
TACC3	ESPL1	4439857	4434587	9606.ENSP00000326550	9606.ENSP00000257934
CKS1B	ESPL1	4438654	4434587	9606.ENSP00000311083	9606.ENSP00000257934
CKS2	ESPL1	4444630	4434587	9606.ENSP00000364976	9606.ENSP00000257934
CCNE1	ESPL1	4435118	4434587	9606.ENSP00000262643	9606.ENSP00000257934
IL4R	ETS1	4446450	4446058	9606.ENSP00000379111	9606.ENSP00000376436
IL10	ETS1	4448642	4446058	9606.ENSP00000412237	9606.ENSP00000376436
IL6	ETS1	4447254	4446058	9606.ENSP00000385675	9606.ENSP00000376436
CDC20	FBXO5	4443940	4433479	9606.ENSP00000361540	9606.ENSP00000229758
ANAPC2	FBXO5	4438903	4433479	9606.ENSP00000314004	9606.ENSP00000229758
PLK1	FBXO5	4437632	4433479	9606.ENSP00000300093	9606.ENSP00000229758
CDK1	FBXO5	4446389	4433479	9606.ENSP00000378699	9606.ENSP00000229758
ANAPC4	FBXO5	4449373	4433479	9606.ENSP00000426654	9606.ENSP00000229758
CDC16	FBXO5	4442371	4433479	9606.ENSP00000353549	9606.ENSP00000229758
CDC26	FBXO5	4444341	4433479	9606.ENSP00000363322	9606.ENSP00000229758
CCNB1	FBXO5	4434484	4433479	9606.ENSP00000256442	9606.ENSP00000229758
FZR1	FBXO5	4446371	4433479	9606.ENSP00000378529	9606.ENSP00000229758
CCNA2	FBXO5	4436109	4433479	9606.ENSP00000274026	9606.ENSP00000229758
ANAPC13	FBXO5	4449189	4433479	9606.ENSP00000421842	9606.ENSP00000229758
CDC23	FBXO5	4446340	4433479	9606.ENSP00000378350	9606.ENSP00000229758
CCNB2	FBXO5	4436767	4433479	9606.ENSP00000288207	9606.ENSP00000229758
ANAPC10	FBXO5	4451304	4433479	9606.ENSP00000478501	9606.ENSP00000229758
CDC27	FBXO5	4449717	4433479	9606.ENSP00000434614	9606.ENSP00000229758
NDC80	FBXO5	4434910	4433479	9606.ENSP00000261597	9606.ENSP00000229758
ANAPC5	FBXO5	4434956	4433479	9606.ENSP00000261819	9606.ENSP00000229758
AURKB	FBXO5	4438898	4433479	9606.ENSP00000313950	9606.ENSP00000229758
ANAPC16	FBXO5	4451237	4433479	9606.ENSP00000477760	9606.ENSP00000229758
ANAPC1	FBXO5	4440924	4433479	9606.ENSP00000339109	9606.ENSP00000229758
MAD2L1	FBXO5	4437296	4433479	9606.ENSP00000296509	9606.ENSP00000229758
ANAPC7	FBXO5	4447848	4433479	9606.ENSP00000394394	9606.ENSP00000229758
UBE2C	FBXO5	4441865	4433479	9606.ENSP00000348838	9606.ENSP00000229758
NCAPG	FBXO5	4434176	4433479	9606.ENSP00000251496	9606.ENSP00000229758
BUB1B	FBXO5	4436731	4433479	9606.ENSP00000287598	9606.ENSP00000229758
BUB1	FBXO5	4437860	4433479	9606.ENSP00000302530	9606.ENSP00000229758
PTTG1	FBXO5	4446209	4433479	9606.ENSP00000377536	9606.ENSP00000229758
CDCA8	FBXO5	4444097	4433479	9606.ENSP00000362146	9606.ENSP00000229758
CENPE	FBXO5	4435566	4433479	9606.ENSP00000265148	9606.ENSP00000229758
SMC2	FBXO5	4436674	4433479	9606.ENSP00000286398	9606.ENSP00000229758
KIF2C	FBXO5	4443901	4433479	9606.ENSP00000361298	9606.ENSP00000229758
SMC4	FBXO5	4441992	4433479	9606.ENSP00000349961	9606.ENSP00000229758
UBE2S	FBXO5	4435448	4433479	9606.ENSP00000264552	9606.ENSP00000229758
SKP2	FBXO5	4436120	4433479	9606.ENSP00000274255	9606.ENSP00000229758
TPX2	FBXO5	4437665	4433479	9606.ENSP00000300403	9606.ENSP00000229758
CCNE1	FBXO5	4435118	4433479	9606.ENSP00000262643	9606.ENSP00000229758
NUF2	FBXO5	4435979	4433479	9606.ENSP00000271452	9606.ENSP00000229758
CCNE2	FBXO5	4449487	4433479	9606.ENSP00000429089	9606.ENSP00000229758
NEK2	FBXO5	4442784	4433479	9606.ENSP00000355966	9606.ENSP00000229758
BUB3	FBXO5	4443208	4433479	9606.ENSP00000357858	9606.ENSP00000229758
ESPL1	FBXO5	4434587	4433479	9606.ENSP00000257934	9606.ENSP00000229758
CDK2	FBXO5	4435732	4433479	9606.ENSP00000266970	9606.ENSP00000229758
CKS2	FBXO5	4444630	4433479	9606.ENSP00000364976	9606.ENSP00000229758
TACC3	FBXO5	4439857	4433479	9606.ENSP00000326550	9606.ENSP00000229758
BIRC5	FBXO5	4437778	4433479	9606.ENSP00000301633	9606.ENSP00000229758
NCAPH	FBXO5	4433774	4433479	9606.ENSP00000240423	9606.ENSP00000229758
CKS1B	FBXO5	4438654	4433479	9606.ENSP00000311083	9606.ENSP00000229758
INCENP	FBXO5	4446326	4433479	9606.ENSP00000378295	9606.ENSP00000229758
CASC5	FBXO5	4440673	4433479	9606.ENSP00000335463	9606.ENSP00000229758
PKMYT1	FBXO5	4435050	4433479	9606.ENSP00000262300	9606.ENSP00000229758
CDKN1A	FKBPL	4447168	4444517	9606.ENSP00000384849	9606.ENSP00000364298
TNXB	FKBPL	4448463	4444517	9606.ENSP00000407685	9606.ENSP00000364298
IL2RA	FOXP3	4445295	4444690	9606.ENSP00000369293	9606.ENSP00000365380
IL10	FOXP3	4448642	4444690	9606.ENSP00000412237	9606.ENSP00000365380
IL6	FOXP3	4447254	4444690	9606.ENSP00000385675	9606.ENSP00000365380
ETS1	FOXP3	4446058	4444690	9606.ENSP00000376436	9606.ENSP00000365380
IL33	FOXP3	4445550	4444690	9606.ENSP00000370842	9606.ENSP00000365380
MYD88	FOXP3	4448172	4444690	9606.ENSP00000401399	9606.ENSP00000365380
IL1R1	FOXP3	4447368	4444690	9606.ENSP00000386380	9606.ENSP00000365380
IL4R	FOXP3	4446450	4444690	9606.ENSP00000379111	9606.ENSP00000365380
CDKN1A	FOXP3	4447168	4444690	9606.ENSP00000384849	9606.ENSP00000365380
JAK2	FOXP3	4445579	4444690	9606.ENSP00000371067	9606.ENSP00000365380
TRAF6	FOXP3	4449680	4444690	9606.ENSP00000433623	9606.ENSP00000365380
HLA-A	FOXP3	4446577	4444690	9606.ENSP00000379873	9606.ENSP00000365380
ANAPC7	FZR1	4447848	4446371	9606.ENSP00000394394	9606.ENSP00000378529
ANAPC10	FZR1	4451304	4446371	9606.ENSP00000478501	9606.ENSP00000378529
ANAPC4	FZR1	4449373	4446371	9606.ENSP00000426654	9606.ENSP00000378529
CDC27	FZR1	4449717	4446371	9606.ENSP00000434614	9606.ENSP00000378529
ANAPC13	FZR1	4449189	4446371	9606.ENSP00000421842	9606.ENSP00000378529
CDK1	FZR1	4446389	4446371	9606.ENSP00000378699	9606.ENSP00000378529
ANAPC16	FZR1	4451237	4446371	9606.ENSP00000477760	9606.ENSP00000378529
CDKN1A	FZR1	4447168	4446371	9606.ENSP00000384849	9606.ENSP00000378529
MAD1L1	FZR1	4447221	4446371	9606.ENSP00000385334	9606.ENSP00000378529
IL6	FZR1	4447254	4446371	9606.ENSP00000385675	9606.ENSP00000378529
CCNE2	FZR1	4449487	4446371	9606.ENSP00000429089	9606.ENSP00000378529
B2M	HLA-A	4450405	4446577	9606.ENSP00000452780	9606.ENSP00000379873
HLA-DMB	HLA-A	4448054	4446577	9606.ENSP00000398890	9606.ENSP00000379873
IL10	HLA-A	4448642	4446577	9606.ENSP00000412237	9606.ENSP00000379873
IL6	HLA-A	4447254	4446577	9606.ENSP00000385675	9606.ENSP00000379873
B2M	HLA-C	4450405	4444694	9606.ENSP00000452780	9606.ENSP00000365402
HLA-A	HLA-C	4446577	4444694	9606.ENSP00000379873	9606.ENSP00000365402
HLA-DRA	HLA-C	4446403	4444694	9606.ENSP00000378786	9606.ENSP00000365402
HLA-DMB	HLA-C	4448054	4444694	9606.ENSP00000398890	9606.ENSP00000365402
HLA-DMB	HLA-DMA	4448054	4444460	9606.ENSP00000398890	9606.ENSP00000363976
HLA-DRA	HLA-DMA	4446403	4444460	9606.ENSP00000378786	9606.ENSP00000363976
HLA-A	HLA-DMA	4446577	4444460	9606.ENSP00000379873	9606.ENSP00000363976
HLA-C	HLA-DMA	4444694	4444460	9606.ENSP00000365402	9606.ENSP00000363976
B2M	HLA-DMA	4450405	4444460	9606.ENSP00000452780	9606.ENSP00000363976
B2M	HLA-DMB	4450405	4448054	9606.ENSP00000452780	9606.ENSP00000398890
HLA-DMB	HLA-DRA	4448054	4446403	9606.ENSP00000398890	9606.ENSP00000378786
HLA-A	HLA-DRA	4446577	4446403	9606.ENSP00000379873	9606.ENSP00000378786
B2M	HLA-DRA	4450405	4446403	9606.ENSP00000452780	9606.ENSP00000378786
HLA-DRA	HLA-DRB1	4446403	4442321	9606.ENSP00000378786	9606.ENSP00000353099
HLA-DMA	HLA-DRB1	4444460	4442321	9606.ENSP00000363976	9606.ENSP00000353099
HLA-DMB	HLA-DRB1	4448054	4442321	9606.ENSP00000398890	9606.ENSP00000353099
HLA-C	HLA-DRB1	4444694	4442321	9606.ENSP00000365402	9606.ENSP00000353099
HLA-A	HLA-DRB1	4446577	4442321	9606.ENSP00000379873	9606.ENSP00000353099
B2M	HLA-DRB1	4450405	4442321	9606.ENSP00000452780	9606.ENSP00000353099
KIF2C	HLA-DRB1	4443901	4442321	9606.ENSP00000361298	9606.ENSP00000353099
IL2RA	HLA-DRB1	4445295	4442321	9606.ENSP00000369293	9606.ENSP00000353099
IL10	HLA-DRB1	4448642	4442321	9606.ENSP00000412237	9606.ENSP00000353099
IL6	HLA-DRB1	4447254	4442321	9606.ENSP00000385675	9606.ENSP00000353099
FOXP3	HLA-DRB1	4444690	4442321	9606.ENSP00000365380	9606.ENSP00000353099
TRAF6	IL10	4449680	4448642	9606.ENSP00000433623	9606.ENSP00000412237
B2M	IL10	4450405	4448642	9606.ENSP00000452780	9606.ENSP00000412237
IL4R	IL13	4446450	4438088	9606.ENSP00000379111	9606.ENSP00000304915
IL13RA2	IL13	4443843	4438088	9606.ENSP00000361004	9606.ENSP00000304915
IL13RA1	IL13	4443793	4438088	9606.ENSP00000360730	9606.ENSP00000304915
IL6	IL13	4447254	4438088	9606.ENSP00000385675	9606.ENSP00000304915
JAK1	IL13	4441317	4438088	9606.ENSP00000343204	9606.ENSP00000304915
IL10	IL13	4448642	4438088	9606.ENSP00000412237	9606.ENSP00000304915
JAK2	IL13	4445579	4438088	9606.ENSP00000371067	9606.ENSP00000304915
TSLP	IL13	4440990	4438088	9606.ENSP00000339804	9606.ENSP00000304915
IL33	IL13	4445550	4438088	9606.ENSP00000370842	9606.ENSP00000304915
IL2RA	IL13	4445295	4438088	9606.ENSP00000369293	9606.ENSP00000304915
IL7R	IL13	4438199	4438088	9606.ENSP00000306157	9606.ENSP00000304915
IL6R	IL13	4443110	4438088	9606.ENSP00000357470	9606.ENSP00000304915
FOXP3	IL13	4444690	4438088	9606.ENSP00000365380	9606.ENSP00000304915
IL2RG	IL13	4444340	4438088	9606.ENSP00000363318	9606.ENSP00000304915
IL21R	IL13	4440838	4438088	9606.ENSP00000338010	9606.ENSP00000304915
SOCS3	IL13	4440175	4438088	9606.ENSP00000330341	9606.ENSP00000304915
MYD88	IL13	4448172	4438088	9606.ENSP00000401399	9606.ENSP00000304915
IL1R1	IL13	4447368	4438088	9606.ENSP00000386380	9606.ENSP00000304915
IL18R1	IL13	4447483	4438088	9606.ENSP00000387211	9606.ENSP00000304915
TRAF6	IL13	4449680	4438088	9606.ENSP00000433623	9606.ENSP00000304915
IL4R	IL13RA1	4446450	4443793	9606.ENSP00000379111	9606.ENSP00000360730
JAK2	IL13RA1	4445579	4443793	9606.ENSP00000371067	9606.ENSP00000360730
IL6	IL13RA1	4447254	4443793	9606.ENSP00000385675	9606.ENSP00000360730
IL10	IL13RA1	4448642	4443793	9606.ENSP00000412237	9606.ENSP00000360730
IL2RG	IL13RA1	4444340	4443793	9606.ENSP00000363318	9606.ENSP00000360730
IL1R1	IL13RA1	4447368	4443793	9606.ENSP00000386380	9606.ENSP00000360730
IL10	IL13RA2	4448642	4443843	9606.ENSP00000412237	9606.ENSP00000361004
IL6	IL13RA2	4447254	4443843	9606.ENSP00000385675	9606.ENSP00000361004
JAK2	IL13RA2	4445579	4443843	9606.ENSP00000371067	9606.ENSP00000361004
IL4R	IL13RA2	4446450	4443843	9606.ENSP00000379111	9606.ENSP00000361004
IL18R1	IL18	4447483	4436375	9606.ENSP00000387211	9606.ENSP00000280357
IL10	IL18	4448642	4436375	9606.ENSP00000412237	9606.ENSP00000280357
IL13	IL18	4438088	4436375	9606.ENSP00000304915	9606.ENSP00000280357
IL6	IL18	4447254	4436375	9606.ENSP00000385675	9606.ENSP00000280357
IL33	IL18	4445550	4436375	9606.ENSP00000370842	9606.ENSP00000280357
MYD88	IL18	4448172	4436375	9606.ENSP00000401399	9606.ENSP00000280357
TLR3	IL18	4437339	4436375	9606.ENSP00000296795	9606.ENSP00000280357
IL1R1	IL18	4447368	4436375	9606.ENSP00000386380	9606.ENSP00000280357
FOXP3	IL18	4444690	4436375	9606.ENSP00000365380	9606.ENSP00000280357
IRAK1	IL18	4443435	4436375	9606.ENSP00000358997	9606.ENSP00000280357
TRAF6	IL18	4449680	4436375	9606.ENSP00000433623	9606.ENSP00000280357
TSLP	IL18	4440990	4436375	9606.ENSP00000339804	9606.ENSP00000280357
IRAK4	IL18	4447666	4436375	9606.ENSP00000390651	9606.ENSP00000280357
MAVS	IL18	4448208	4436375	9606.ENSP00000401980	9606.ENSP00000280357
IL2RA	IL18	4445295	4436375	9606.ENSP00000369293	9606.ENSP00000280357
IL6R	IL18	4443110	4436375	9606.ENSP00000357470	9606.ENSP00000280357
STAT6	IL18	4437641	4436375	9606.ENSP00000300134	9606.ENSP00000280357
IL4R	IL18	4446450	4436375	9606.ENSP00000379111	9606.ENSP00000280357
SOCS3	IL18	4440175	4436375	9606.ENSP00000330341	9606.ENSP00000280357
IL7R	IL18	4438199	4436375	9606.ENSP00000306157	9606.ENSP00000280357
KIR2DL3	IL18	4441235	4436375	9606.ENSP00000342215	9606.ENSP00000280357
B2M	IL18	4450405	4436375	9606.ENSP00000452780	9606.ENSP00000280357
JAK1	IL18	4441317	4436375	9606.ENSP00000343204	9606.ENSP00000280357
IL10	IL18R1	4448642	4447483	9606.ENSP00000412237	9606.ENSP00000387211
MYD88	IL18R1	4448172	4447483	9606.ENSP00000401399	9606.ENSP00000387211
IL18	IL18RAP	4436375	4435408	9606.ENSP00000280357	9606.ENSP00000264260
IL18R1	IL18RAP	4447483	4435408	9606.ENSP00000387211	9606.ENSP00000264260
IL1R1	IL1B	4447368	4435241	9606.ENSP00000386380	9606.ENSP00000263341
IL10	IL1B	4448642	4435241	9606.ENSP00000412237	9606.ENSP00000263341
IL18	IL1B	4436375	4435241	9606.ENSP00000280357	9606.ENSP00000263341
MYD88	IL1B	4448172	4435241	9606.ENSP00000401399	9606.ENSP00000263341
IL6	IL1B	4447254	4435241	9606.ENSP00000385675	9606.ENSP00000263341
TRAF6	IL1B	4449680	4435241	9606.ENSP00000433623	9606.ENSP00000263341
IRAK1	IL1B	4443435	4435241	9606.ENSP00000358997	9606.ENSP00000263341
IL13	IL1B	4438088	4435241	9606.ENSP00000304915	9606.ENSP00000263341
STAT3	IL1B	4435468	4435241	9606.ENSP00000264657	9606.ENSP00000263341
IRAK4	IL1B	4447666	4435241	9606.ENSP00000390651	9606.ENSP00000263341
JAK2	IL1B	4445579	4435241	9606.ENSP00000371067	9606.ENSP00000263341
IL33	IL1B	4445550	4435241	9606.ENSP00000370842	9606.ENSP00000263341
SOCS3	IL1B	4440175	4435241	9606.ENSP00000330341	9606.ENSP00000263341
EGF	IL1B	4435570	4435241	9606.ENSP00000265171	9606.ENSP00000263341
TLR3	IL1B	4437339	4435241	9606.ENSP00000296795	9606.ENSP00000263341
IL21	IL1B	4435442	4435241	9606.ENSP00000264497	9606.ENSP00000263341
IL7	IL1B	4435326	4435241	9606.ENSP00000263851	9606.ENSP00000263341
IL2RA	IL1B	4445295	4435241	9606.ENSP00000369293	9606.ENSP00000263341
IL6R	IL1B	4443110	4435241	9606.ENSP00000357470	9606.ENSP00000263341
FOXP3	IL1B	4444690	4435241	9606.ENSP00000365380	9606.ENSP00000263341
NLRP10	IL1B	4439952	4435241	9606.ENSP00000327763	9606.ENSP00000263341
B2M	IL1B	4450405	4435241	9606.ENSP00000452780	9606.ENSP00000263341
IL4R	IL1B	4446450	4435241	9606.ENSP00000379111	9606.ENSP00000263341
IL7R	IL1B	4438199	4435241	9606.ENSP00000306157	9606.ENSP00000263341
TAB2	IL1B	4442887	4435241	9606.ENSP00000356426	9606.ENSP00000263341
MAP3K7	IL1B	4443300	4435241	9606.ENSP00000358335	9606.ENSP00000263341
STAT6	IL1B	4437641	4435241	9606.ENSP00000300134	9606.ENSP00000263341
IL18R1	IL1B	4447483	4435241	9606.ENSP00000387211	9606.ENSP00000263341
TSLP	IL1B	4440990	4435241	9606.ENSP00000339804	9606.ENSP00000263341
IL18RAP	IL1B	4435408	4435241	9606.ENSP00000264260	9606.ENSP00000263341
EGFR	IL1B	4436186	4435241	9606.ENSP00000275493	9606.ENSP00000263341
TRAF6	IL1R1	4449680	4447368	9606.ENSP00000433623	9606.ENSP00000386380
IRAK4	IL1R1	4447666	4447368	9606.ENSP00000390651	9606.ENSP00000386380
MYD88	IL1R1	4448172	4447368	9606.ENSP00000401399	9606.ENSP00000386380
IL10	IL1R1	4448642	4447368	9606.ENSP00000412237	9606.ENSP00000386380
MAVS	IL1R1	4448208	4447368	9606.ENSP00000401980	9606.ENSP00000386380
IL33	IL1RL1	4445550	4433610	9606.ENSP00000370842	9606.ENSP00000233954
MYD88	IL1RL1	4448172	4433610	9606.ENSP00000401399	9606.ENSP00000233954
IRAK1	IL1RL1	4443435	4433610	9606.ENSP00000358997	9606.ENSP00000233954
IRAK4	IL1RL1	4447666	4433610	9606.ENSP00000390651	9606.ENSP00000233954
TRAF6	IL1RL1	4449680	4433610	9606.ENSP00000433623	9606.ENSP00000233954
IL13	IL1RL1	4438088	4433610	9606.ENSP00000304915	9606.ENSP00000233954
TSLP	IL1RL1	4440990	4433610	9606.ENSP00000339804	9606.ENSP00000233954
IL18	IL1RL1	4436375	4433610	9606.ENSP00000280357	9606.ENSP00000233954
IL1B	IL1RL1	4435241	4433610	9606.ENSP00000263341	9606.ENSP00000233954
IL7R	IL1RL1	4438199	4433610	9606.ENSP00000306157	9606.ENSP00000233954
IL6	IL1RL1	4447254	4433610	9606.ENSP00000385675	9606.ENSP00000233954
IL1RN	IL1RL1	4434682	4433610	9606.ENSP00000259206	9606.ENSP00000233954
IL10	IL1RL1	4448642	4433610	9606.ENSP00000412237	9606.ENSP00000233954
STAT6	IL1RL1	4437641	4433610	9606.ENSP00000300134	9606.ENSP00000233954
IL7	IL1RL1	4435326	4433610	9606.ENSP00000263851	9606.ENSP00000233954
FOXP3	IL1RL1	4444690	4433610	9606.ENSP00000365380	9606.ENSP00000233954
IL4R	IL1RL1	4446450	4433610	9606.ENSP00000379111	9606.ENSP00000233954
IL1R1	IL1RN	4447368	4434682	9606.ENSP00000386380	9606.ENSP00000259206
IL10	IL1RN	4448642	4434682	9606.ENSP00000412237	9606.ENSP00000259206
IL1B	IL1RN	4435241	4434682	9606.ENSP00000263341	9606.ENSP00000259206
MYD88	IL1RN	4448172	4434682	9606.ENSP00000401399	9606.ENSP00000259206
IRAK1	IL1RN	4443435	4434682	9606.ENSP00000358997	9606.ENSP00000259206
STAT3	IL1RN	4435468	4434682	9606.ENSP00000264657	9606.ENSP00000259206
IL6	IL1RN	4447254	4434682	9606.ENSP00000385675	9606.ENSP00000259206
IL18	IL1RN	4436375	4434682	9606.ENSP00000280357	9606.ENSP00000259206
IL6R	IL1RN	4443110	4434682	9606.ENSP00000357470	9606.ENSP00000259206
IL13	IL1RN	4438088	4434682	9606.ENSP00000304915	9606.ENSP00000259206
IL33	IL1RN	4445550	4434682	9606.ENSP00000370842	9606.ENSP00000259206
IL7R	IL1RN	4438199	4434682	9606.ENSP00000306157	9606.ENSP00000259206
IL4R	IL1RN	4446450	4434682	9606.ENSP00000379111	9606.ENSP00000259206
IL18RAP	IL1RN	4435408	4434682	9606.ENSP00000264260	9606.ENSP00000259206
TLR3	IL1RN	4437339	4434682	9606.ENSP00000296795	9606.ENSP00000259206
SOCS3	IL1RN	4440175	4434682	9606.ENSP00000330341	9606.ENSP00000259206
IL21	IL1RN	4435442	4434682	9606.ENSP00000264497	9606.ENSP00000259206
IL7	IL1RN	4435326	4434682	9606.ENSP00000263851	9606.ENSP00000259206
IL18R1	IL1RN	4447483	4434682	9606.ENSP00000387211	9606.ENSP00000259206
IL2RA	IL1RN	4445295	4434682	9606.ENSP00000369293	9606.ENSP00000259206
IL2RA	IL2	4445295	4433376	9606.ENSP00000369293	9606.ENSP00000226730
IL2RG	IL2	4444340	4433376	9606.ENSP00000363318	9606.ENSP00000226730
FOXP3	IL2	4444690	4433376	9606.ENSP00000365380	9606.ENSP00000226730
SOCS3	IL2	4440175	4433376	9606.ENSP00000330341	9606.ENSP00000226730
STAT3	IL2	4435468	4433376	9606.ENSP00000264657	9606.ENSP00000226730
JAK1	IL2	4441317	4433376	9606.ENSP00000343204	9606.ENSP00000226730
IL4	IL2	4433533	4433376	9606.ENSP00000231449	9606.ENSP00000226730
HLA-A	IL2	4446577	4433376	9606.ENSP00000379873	9606.ENSP00000226730
IL6	IL2	4447254	4433376	9606.ENSP00000385675	9606.ENSP00000226730
B2M	IL2	4450405	4433376	9606.ENSP00000452780	9606.ENSP00000226730
IL10	IL2	4448642	4433376	9606.ENSP00000412237	9606.ENSP00000226730
JAK2	IL2	4445579	4433376	9606.ENSP00000371067	9606.ENSP00000226730
IL7R	IL2	4438199	4433376	9606.ENSP00000306157	9606.ENSP00000226730
IL13	IL2	4438088	4433376	9606.ENSP00000304915	9606.ENSP00000226730
IL7	IL2	4435326	4433376	9606.ENSP00000263851	9606.ENSP00000226730
IL1B	IL2	4435241	4433376	9606.ENSP00000263341	9606.ENSP00000226730
IL6R	IL2	4443110	4433376	9606.ENSP00000357470	9606.ENSP00000226730
IL18	IL2	4436375	4433376	9606.ENSP00000280357	9606.ENSP00000226730
IL4R	IL2	4446450	4433376	9606.ENSP00000379111	9606.ENSP00000226730
IL21R	IL2	4440838	4433376	9606.ENSP00000338010	9606.ENSP00000226730
EGFR	IL2	4436186	4433376	9606.ENSP00000275493	9606.ENSP00000226730
STAT6	IL2	4437641	4433376	9606.ENSP00000300134	9606.ENSP00000226730
IL13RA1	IL2	4443793	4433376	9606.ENSP00000360730	9606.ENSP00000226730
IL21	IL2	4435442	4433376	9606.ENSP00000264497	9606.ENSP00000226730
IL13RA2	IL2	4443843	4433376	9606.ENSP00000361004	9606.ENSP00000226730
TLR3	IL2	4437339	4433376	9606.ENSP00000296795	9606.ENSP00000226730
IL1RL1	IL2	4433610	4433376	9606.ENSP00000233954	9606.ENSP00000226730
ETS1	IL2	4446058	4433376	9606.ENSP00000376436	9606.ENSP00000226730
EGF	IL2	4435570	4433376	9606.ENSP00000265171	9606.ENSP00000226730
IL33	IL2	4445550	4433376	9606.ENSP00000370842	9606.ENSP00000226730
TSLP	IL2	4440990	4433376	9606.ENSP00000339804	9606.ENSP00000226730
CCND3	IL2	4444072	4433376	9606.ENSP00000362082	9606.ENSP00000226730
MYD88	IL2	4448172	4433376	9606.ENSP00000401399	9606.ENSP00000226730
IL1RN	IL2	4434682	4433376	9606.ENSP00000259206	9606.ENSP00000226730
IL1R1	IL2	4447368	4433376	9606.ENSP00000386380	9606.ENSP00000226730
KIR2DL3	IL2	4441235	4433376	9606.ENSP00000342215	9606.ENSP00000226730
CCNA2	IL2	4436109	4433376	9606.ENSP00000274026	9606.ENSP00000226730
TPX2	IL2	4437665	4433376	9606.ENSP00000300403	9606.ENSP00000226730
THEMIS	IL2	4443070	4433376	9606.ENSP00000357231	9606.ENSP00000226730
HLA-DRB1	IL2	4442321	4433376	9606.ENSP00000353099	9606.ENSP00000226730
HLA-C	IL2	4444694	4433376	9606.ENSP00000365402	9606.ENSP00000226730
TRAF6	IL2	4449680	4433376	9606.ENSP00000433623	9606.ENSP00000226730
IL18R1	IL2	4447483	4433376	9606.ENSP00000387211	9606.ENSP00000226730
IRAK1	IL2	4443435	4433376	9606.ENSP00000358997	9606.ENSP00000226730
IL21R	IL21	4440838	4435442	9606.ENSP00000338010	9606.ENSP00000264497
STAT3	IL21	4435468	4435442	9606.ENSP00000264657	9606.ENSP00000264497
IL2RG	IL21	4444340	4435442	9606.ENSP00000363318	9606.ENSP00000264497
JAK1	IL21	4441317	4435442	9606.ENSP00000343204	9606.ENSP00000264497
IL6	IL21	4447254	4435442	9606.ENSP00000385675	9606.ENSP00000264497
FOXP3	IL21	4444690	4435442	9606.ENSP00000365380	9606.ENSP00000264497
IL10	IL21	4448642	4435442	9606.ENSP00000412237	9606.ENSP00000264497
IL2RA	IL21	4445295	4435442	9606.ENSP00000369293	9606.ENSP00000264497
IL13	IL21	4438088	4435442	9606.ENSP00000304915	9606.ENSP00000264497
IL6R	IL21	4443110	4435442	9606.ENSP00000357470	9606.ENSP00000264497
IL4R	IL21	4446450	4435442	9606.ENSP00000379111	9606.ENSP00000264497
IL7R	IL21	4438199	4435442	9606.ENSP00000306157	9606.ENSP00000264497
IL18	IL21	4436375	4435442	9606.ENSP00000280357	9606.ENSP00000264497
EGFR	IL21	4436186	4435442	9606.ENSP00000275493	9606.ENSP00000264497
IL13RA1	IL21	4443793	4435442	9606.ENSP00000360730	9606.ENSP00000264497
IL13RA2	IL21	4443843	4435442	9606.ENSP00000361004	9606.ENSP00000264497
MYD88	IL21	4448172	4435442	9606.ENSP00000401399	9606.ENSP00000264497
STAT6	IL21	4437641	4435442	9606.ENSP00000300134	9606.ENSP00000264497
TLR3	IL21	4437339	4435442	9606.ENSP00000296795	9606.ENSP00000264497
IL33	IL21	4445550	4435442	9606.ENSP00000370842	9606.ENSP00000264497
IL1R1	IL21	4447368	4435442	9606.ENSP00000386380	9606.ENSP00000264497
TRAF6	IL21	4449680	4435442	9606.ENSP00000433623	9606.ENSP00000264497
IRAK1	IL21	4443435	4435442	9606.ENSP00000358997	9606.ENSP00000264497
EGF	IL21	4435570	4435442	9606.ENSP00000265171	9606.ENSP00000264497
JAK1	IL21R	4441317	4440838	9606.ENSP00000343204	9606.ENSP00000338010
IL2RG	IL21R	4444340	4440838	9606.ENSP00000363318	9606.ENSP00000338010
IL10	IL21R	4448642	4440838	9606.ENSP00000412237	9606.ENSP00000338010
IL6	IL21R	4447254	4440838	9606.ENSP00000385675	9606.ENSP00000338010
TSLP	IL21R	4440990	4440838	9606.ENSP00000339804	9606.ENSP00000338010
JAK2	IL21R	4445579	4440838	9606.ENSP00000371067	9606.ENSP00000338010
IL2RA	IL21R	4445295	4440838	9606.ENSP00000369293	9606.ENSP00000338010
FOXP3	IL21R	4444690	4440838	9606.ENSP00000365380	9606.ENSP00000338010
IL6R	IL21R	4443110	4440838	9606.ENSP00000357470	9606.ENSP00000338010
JAK2	IL2RA	4445579	4445295	9606.ENSP00000371067	9606.ENSP00000369293
HLA-A	IL2RA	4446577	4445295	9606.ENSP00000379873	9606.ENSP00000369293
B2M	IL2RA	4450405	4445295	9606.ENSP00000452780	9606.ENSP00000369293
IL6	IL2RA	4447254	4445295	9606.ENSP00000385675	9606.ENSP00000369293
IL10	IL2RA	4448642	4445295	9606.ENSP00000412237	9606.ENSP00000369293
IL4R	IL2RA	4446450	4445295	9606.ENSP00000379111	9606.ENSP00000369293
IL18R1	IL2RA	4447483	4445295	9606.ENSP00000387211	9606.ENSP00000369293
IL1R1	IL2RA	4447368	4445295	9606.ENSP00000386380	9606.ENSP00000369293
IL2RG	IL2RB	4444340	4432931	9606.ENSP00000363318	9606.ENSP00000216223
IL2RA	IL2RB	4445295	4432931	9606.ENSP00000369293	9606.ENSP00000216223
IL2	IL2RB	4433376	4432931	9606.ENSP00000226730	9606.ENSP00000216223
JAK1	IL2RB	4441317	4432931	9606.ENSP00000343204	9606.ENSP00000216223
STAT3	IL2RB	4435468	4432931	9606.ENSP00000264657	9606.ENSP00000216223
JAK2	IL2RB	4445579	4432931	9606.ENSP00000371067	9606.ENSP00000216223
SOCS3	IL2RB	4440175	4432931	9606.ENSP00000330341	9606.ENSP00000216223
HLA-A	IL2RB	4446577	4432931	9606.ENSP00000379873	9606.ENSP00000216223
IL7	IL2RB	4435326	4432931	9606.ENSP00000263851	9606.ENSP00000216223
B2M	IL2RB	4450405	4432931	9606.ENSP00000452780	9606.ENSP00000216223
IL7R	IL2RB	4438199	4432931	9606.ENSP00000306157	9606.ENSP00000216223
IL4	IL2RB	4433533	4432931	9606.ENSP00000231449	9606.ENSP00000216223
IL10	IL2RB	4448642	4432931	9606.ENSP00000412237	9606.ENSP00000216223
IL21	IL2RB	4435442	4432931	9606.ENSP00000264497	9606.ENSP00000216223
IL13	IL2RB	4438088	4432931	9606.ENSP00000304915	9606.ENSP00000216223
IL6	IL2RB	4447254	4432931	9606.ENSP00000385675	9606.ENSP00000216223
TSLP	IL2RB	4440990	4432931	9606.ENSP00000339804	9606.ENSP00000216223
FOXP3	IL2RB	4444690	4432931	9606.ENSP00000365380	9606.ENSP00000216223
EGF	IL2RB	4435570	4432931	9606.ENSP00000265171	9606.ENSP00000216223
IL21R	IL2RB	4440838	4432931	9606.ENSP00000338010	9606.ENSP00000216223
IL18R1	IL2RB	4447483	4432931	9606.ENSP00000387211	9606.ENSP00000216223
IL4R	IL2RB	4446450	4432931	9606.ENSP00000379111	9606.ENSP00000216223
IL18	IL2RB	4436375	4432931	9606.ENSP00000280357	9606.ENSP00000216223
KIR2DL3	IL2RB	4441235	4432931	9606.ENSP00000342215	9606.ENSP00000216223
IL6R	IL2RB	4443110	4432931	9606.ENSP00000357470	9606.ENSP00000216223
HLA-DRB1	IL2RB	4442321	4432931	9606.ENSP00000353099	9606.ENSP00000216223
IL1RL1	IL2RB	4433610	4432931	9606.ENSP00000233954	9606.ENSP00000216223
IL4R	IL2RG	4446450	4444340	9606.ENSP00000379111	9606.ENSP00000363318
IL2RA	IL2RG	4445295	4444340	9606.ENSP00000369293	9606.ENSP00000363318
JAK2	IL2RG	4445579	4444340	9606.ENSP00000371067	9606.ENSP00000363318
B2M	IL2RG	4450405	4444340	9606.ENSP00000452780	9606.ENSP00000363318
HLA-A	IL2RG	4446577	4444340	9606.ENSP00000379873	9606.ENSP00000363318
ETS1	IL2RG	4446058	4444340	9606.ENSP00000376436	9606.ENSP00000363318
IL10	IL2RG	4448642	4444340	9606.ENSP00000412237	9606.ENSP00000363318
IL6	IL2RG	4447254	4444340	9606.ENSP00000385675	9606.ENSP00000363318
FOXP3	IL2RG	4444690	4444340	9606.ENSP00000365380	9606.ENSP00000363318
LTB	IL2RG	4448557	4444340	9606.ENSP00000410481	9606.ENSP00000363318
IL18R1	IL2RG	4447483	4444340	9606.ENSP00000387211	9606.ENSP00000363318
MYD88	IL33	4448172	4445550	9606.ENSP00000401399	9606.ENSP00000370842
TRAF6	IL33	4449680	4445550	9606.ENSP00000433623	9606.ENSP00000370842
IRAK4	IL33	4447666	4445550	9606.ENSP00000390651	9606.ENSP00000370842
IL10	IL33	4448642	4445550	9606.ENSP00000412237	9606.ENSP00000370842
IL6	IL33	4447254	4445550	9606.ENSP00000385675	9606.ENSP00000370842
IL1R1	IL33	4447368	4445550	9606.ENSP00000386380	9606.ENSP00000370842
IL18R1	IL33	4447483	4445550	9606.ENSP00000387211	9606.ENSP00000370842
IL4R	IL33	4446450	4445550	9606.ENSP00000379111	9606.ENSP00000370842
IL4R	IL4	4446450	4433533	9606.ENSP00000379111	9606.ENSP00000231449
STAT6	IL4	4437641	4433533	9606.ENSP00000300134	9606.ENSP00000231449
IL6	IL4	4447254	4433533	9606.ENSP00000385675	9606.ENSP00000231449
IL2RG	IL4	4444340	4433533	9606.ENSP00000363318	9606.ENSP00000231449
IL13RA1	IL4	4443793	4433533	9606.ENSP00000360730	9606.ENSP00000231449
IL1B	IL4	4435241	4433533	9606.ENSP00000263341	9606.ENSP00000231449
IL18	IL4	4436375	4433533	9606.ENSP00000280357	9606.ENSP00000231449
STAT3	IL4	4435468	4433533	9606.ENSP00000264657	9606.ENSP00000231449
JAK1	IL4	4441317	4433533	9606.ENSP00000343204	9606.ENSP00000231449
IL10	IL4	4448642	4433533	9606.ENSP00000412237	9606.ENSP00000231449
IL13	IL4	4438088	4433533	9606.ENSP00000304915	9606.ENSP00000231449
JAK2	IL4	4445579	4433533	9606.ENSP00000371067	9606.ENSP00000231449
IL2RA	IL4	4445295	4433533	9606.ENSP00000369293	9606.ENSP00000231449
FOXP3	IL4	4444690	4433533	9606.ENSP00000365380	9606.ENSP00000231449
ETS1	IL4	4446058	4433533	9606.ENSP00000376436	9606.ENSP00000231449
IL7R	IL4	4438199	4433533	9606.ENSP00000306157	9606.ENSP00000231449
IL33	IL4	4445550	4433533	9606.ENSP00000370842	9606.ENSP00000231449
TSLP	IL4	4440990	4433533	9606.ENSP00000339804	9606.ENSP00000231449
IL7	IL4	4435326	4433533	9606.ENSP00000263851	9606.ENSP00000231449
IL13RA2	IL4	4443843	4433533	9606.ENSP00000361004	9606.ENSP00000231449
IL21R	IL4	4440838	4433533	9606.ENSP00000338010	9606.ENSP00000231449
IL6R	IL4	4443110	4433533	9606.ENSP00000357470	9606.ENSP00000231449
SOCS3	IL4	4440175	4433533	9606.ENSP00000330341	9606.ENSP00000231449
EGFR	IL4	4436186	4433533	9606.ENSP00000275493	9606.ENSP00000231449
IL21	IL4	4435442	4433533	9606.ENSP00000264497	9606.ENSP00000231449
IL1RL1	IL4	4433610	4433533	9606.ENSP00000233954	9606.ENSP00000231449
TLR3	IL4	4437339	4433533	9606.ENSP00000296795	9606.ENSP00000231449
MYD88	IL4	4448172	4433533	9606.ENSP00000401399	9606.ENSP00000231449
IL1R1	IL4	4447368	4433533	9606.ENSP00000386380	9606.ENSP00000231449
IL1RN	IL4	4434682	4433533	9606.ENSP00000259206	9606.ENSP00000231449
EGF	IL4	4435570	4433533	9606.ENSP00000265171	9606.ENSP00000231449
TRAF6	IL4	4449680	4433533	9606.ENSP00000433623	9606.ENSP00000231449
HLA-DRB1	IL4	4442321	4433533	9606.ENSP00000353099	9606.ENSP00000231449
B2M	IL4	4450405	4433533	9606.ENSP00000452780	9606.ENSP00000231449
IL18R1	IL4	4447483	4433533	9606.ENSP00000387211	9606.ENSP00000231449
IRAK1	IL4	4443435	4433533	9606.ENSP00000358997	9606.ENSP00000231449
HLA-A	IL4	4446577	4433533	9606.ENSP00000379873	9606.ENSP00000231449
AURKB	IL4	4438898	4433533	9606.ENSP00000313950	9606.ENSP00000231449
IL10	IL4R	4448642	4446450	9606.ENSP00000412237	9606.ENSP00000379111
IL6	IL4R	4447254	4446450	9606.ENSP00000385675	9606.ENSP00000379111
IL1R1	IL4R	4447368	4446450	9606.ENSP00000386380	9606.ENSP00000379111
IL18R1	IL4R	4447483	4446450	9606.ENSP00000387211	9606.ENSP00000379111
IL10	IL6	4448642	4447254	9606.ENSP00000412237	9606.ENSP00000385675
CDC27	IL6	4449717	4447254	9606.ENSP00000434614	9606.ENSP00000385675
ANAPC16	IL6	4451237	4447254	9606.ENSP00000477760	9606.ENSP00000385675
ANAPC4	IL6	4449373	4447254	9606.ENSP00000426654	9606.ENSP00000385675
ANAPC7	IL6	4447848	4447254	9606.ENSP00000394394	9606.ENSP00000385675
ANAPC10	IL6	4451304	4447254	9606.ENSP00000478501	9606.ENSP00000385675
IL1R1	IL6	4447368	4447254	9606.ENSP00000386380	9606.ENSP00000385675
MYD88	IL6	4448172	4447254	9606.ENSP00000401399	9606.ENSP00000385675
TRAF6	IL6	4449680	4447254	9606.ENSP00000433623	9606.ENSP00000385675
B2M	IL6	4450405	4447254	9606.ENSP00000452780	9606.ENSP00000385675
IRAK4	IL6	4447666	4447254	9606.ENSP00000390651	9606.ENSP00000385675
MAVS	IL6	4448208	4447254	9606.ENSP00000401980	9606.ENSP00000385675
IL18R1	IL6	4447483	4447254	9606.ENSP00000387211	9606.ENSP00000385675
IL6	IL6R	4447254	4443110	9606.ENSP00000385675	9606.ENSP00000357470
JAK2	IL6R	4445579	4443110	9606.ENSP00000371067	9606.ENSP00000357470
IL10	IL6R	4448642	4443110	9606.ENSP00000412237	9606.ENSP00000357470
IL1R1	IL6R	4447368	4443110	9606.ENSP00000386380	9606.ENSP00000357470
IL4R	IL6R	4446450	4443110	9606.ENSP00000379111	9606.ENSP00000357470
IL2RA	IL6R	4445295	4443110	9606.ENSP00000369293	9606.ENSP00000357470
FOXP3	IL6R	4444690	4443110	9606.ENSP00000365380	9606.ENSP00000357470
IL13RA1	IL6R	4443793	4443110	9606.ENSP00000360730	9606.ENSP00000357470
IL2RG	IL6R	4444340	4443110	9606.ENSP00000363318	9606.ENSP00000357470
IL18R1	IL6R	4447483	4443110	9606.ENSP00000387211	9606.ENSP00000357470
IL7R	IL7	4438199	4435326	9606.ENSP00000306157	9606.ENSP00000263851
IL2RG	IL7	4444340	4435326	9606.ENSP00000363318	9606.ENSP00000263851
JAK1	IL7	4441317	4435326	9606.ENSP00000343204	9606.ENSP00000263851
IL2RA	IL7	4445295	4435326	9606.ENSP00000369293	9606.ENSP00000263851
IL6	IL7	4447254	4435326	9606.ENSP00000385675	9606.ENSP00000263851
FOXP3	IL7	4444690	4435326	9606.ENSP00000365380	9606.ENSP00000263851
IL21R	IL7	4440838	4435326	9606.ENSP00000338010	9606.ENSP00000263851
IL13	IL7	4438088	4435326	9606.ENSP00000304915	9606.ENSP00000263851
IL10	IL7	4448642	4435326	9606.ENSP00000412237	9606.ENSP00000263851
JAK2	IL7	4445579	4435326	9606.ENSP00000371067	9606.ENSP00000263851
IL4R	IL7	4446450	4435326	9606.ENSP00000379111	9606.ENSP00000263851
IL6R	IL7	4443110	4435326	9606.ENSP00000357470	9606.ENSP00000263851
TSLP	IL7	4440990	4435326	9606.ENSP00000339804	9606.ENSP00000263851
IL13RA1	IL7	4443793	4435326	9606.ENSP00000360730	9606.ENSP00000263851
EGFR	IL7	4436186	4435326	9606.ENSP00000275493	9606.ENSP00000263851
TLR3	IL7	4437339	4435326	9606.ENSP00000296795	9606.ENSP00000263851
IL18	IL7	4436375	4435326	9606.ENSP00000280357	9606.ENSP00000263851
IL13RA2	IL7	4443843	4435326	9606.ENSP00000361004	9606.ENSP00000263851
SOCS3	IL7	4440175	4435326	9606.ENSP00000330341	9606.ENSP00000263851
IL33	IL7	4445550	4435326	9606.ENSP00000370842	9606.ENSP00000263851
STAT3	IL7	4435468	4435326	9606.ENSP00000264657	9606.ENSP00000263851
IL21	IL7	4435442	4435326	9606.ENSP00000264497	9606.ENSP00000263851
EGF	IL7	4435570	4435326	9606.ENSP00000265171	9606.ENSP00000263851
STAT6	IL7	4437641	4435326	9606.ENSP00000300134	9606.ENSP00000263851
IL1R1	IL7	4447368	4435326	9606.ENSP00000386380	9606.ENSP00000263851
TSLP	IL7R	4440990	4438199	9606.ENSP00000339804	9606.ENSP00000306157
IL2RG	IL7R	4444340	4438199	9606.ENSP00000363318	9606.ENSP00000306157
JAK1	IL7R	4441317	4438199	9606.ENSP00000343204	9606.ENSP00000306157
IL6	IL7R	4447254	4438199	9606.ENSP00000385675	9606.ENSP00000306157
FOXP3	IL7R	4444690	4438199	9606.ENSP00000365380	9606.ENSP00000306157
IL10	IL7R	4448642	4438199	9606.ENSP00000412237	9606.ENSP00000306157
JAK2	IL7R	4445579	4438199	9606.ENSP00000371067	9606.ENSP00000306157
IL2RA	IL7R	4445295	4438199	9606.ENSP00000369293	9606.ENSP00000306157
IL1R1	IL7R	4447368	4438199	9606.ENSP00000386380	9606.ENSP00000306157
IL21R	IL7R	4440838	4438199	9606.ENSP00000338010	9606.ENSP00000306157
ETS1	IL7R	4446058	4438199	9606.ENSP00000376436	9606.ENSP00000306157
IL33	IL7R	4445550	4438199	9606.ENSP00000370842	9606.ENSP00000306157
IL4R	IL7R	4446450	4438199	9606.ENSP00000379111	9606.ENSP00000306157
CDK1	INCENP	4446389	4446326	9606.ENSP00000378699	9606.ENSP00000378295
MAD1L1	INCENP	4447221	4446326	9606.ENSP00000385334	9606.ENSP00000378295
FZR1	INCENP	4446371	4446326	9606.ENSP00000378529	9606.ENSP00000378295
TRAF6	IRAK1	4449680	4443435	9606.ENSP00000433623	9606.ENSP00000358997
MYD88	IRAK1	4448172	4443435	9606.ENSP00000401399	9606.ENSP00000358997
IL1R1	IRAK1	4447368	4443435	9606.ENSP00000386380	9606.ENSP00000358997
IRAK4	IRAK1	4447666	4443435	9606.ENSP00000390651	9606.ENSP00000358997
IL33	IRAK1	4445550	4443435	9606.ENSP00000370842	9606.ENSP00000358997
IL10	IRAK1	4448642	4443435	9606.ENSP00000412237	9606.ENSP00000358997
IL6	IRAK1	4447254	4443435	9606.ENSP00000385675	9606.ENSP00000358997
MAVS	IRAK1	4448208	4443435	9606.ENSP00000401980	9606.ENSP00000358997
MYD88	IRAK4	4448172	4447666	9606.ENSP00000401399	9606.ENSP00000390651
TRAF6	IRAK4	4449680	4447666	9606.ENSP00000433623	9606.ENSP00000390651
IL10	IRAK4	4448642	4447666	9606.ENSP00000412237	9606.ENSP00000390651
IL4R	JAK1	4446450	4441317	9606.ENSP00000379111	9606.ENSP00000343204
IL10	JAK1	4448642	4441317	9606.ENSP00000412237	9606.ENSP00000343204
IL6R	JAK1	4443110	4441317	9606.ENSP00000357470	9606.ENSP00000343204
IL2RG	JAK1	4444340	4441317	9606.ENSP00000363318	9606.ENSP00000343204
IL6	JAK1	4447254	4441317	9606.ENSP00000385675	9606.ENSP00000343204
IL2RA	JAK1	4445295	4441317	9606.ENSP00000369293	9606.ENSP00000343204
IL13RA1	JAK1	4443793	4441317	9606.ENSP00000360730	9606.ENSP00000343204
JAK2	JAK1	4445579	4441317	9606.ENSP00000371067	9606.ENSP00000343204
ETS1	JAK1	4446058	4441317	9606.ENSP00000376436	9606.ENSP00000343204
IL13RA2	JAK1	4443843	4441317	9606.ENSP00000361004	9606.ENSP00000343204
MYD88	JAK1	4448172	4441317	9606.ENSP00000401399	9606.ENSP00000343204
TRAF6	JAK1	4449680	4441317	9606.ENSP00000433623	9606.ENSP00000343204
FOXP3	JAK1	4444690	4441317	9606.ENSP00000365380	9606.ENSP00000343204
MAVS	JAK1	4448208	4441317	9606.ENSP00000401980	9606.ENSP00000343204
IL6	JAK2	4447254	4445579	9606.ENSP00000385675	9606.ENSP00000371067
IL4R	JAK2	4446450	4445579	9606.ENSP00000379111	9606.ENSP00000371067
CDKN1A	JAK2	4447168	4445579	9606.ENSP00000384849	9606.ENSP00000371067
IL10	JAK2	4448642	4445579	9606.ENSP00000412237	9606.ENSP00000371067
MYD88	JAK2	4448172	4445579	9606.ENSP00000401399	9606.ENSP00000371067
TRAF6	JAK2	4449680	4445579	9606.ENSP00000433623	9606.ENSP00000371067
CDC20	KIF2C	4443940	4443901	9606.ENSP00000361540	9606.ENSP00000361298
CDK1	KIF2C	4446389	4443901	9606.ENSP00000378699	9606.ENSP00000361298
CDCA8	KIF2C	4444097	4443901	9606.ENSP00000362146	9606.ENSP00000361298
INCENP	KIF2C	4446326	4443901	9606.ENSP00000378295	9606.ENSP00000361298
PTTG1	KIF2C	4446209	4443901	9606.ENSP00000377536	9606.ENSP00000361298
MAD1L1	KIF2C	4447221	4443901	9606.ENSP00000385334	9606.ENSP00000361298
HLA-DRA	KIF2C	4446403	4443901	9606.ENSP00000378786	9606.ENSP00000361298
HLA-DMB	KIF2C	4448054	4443901	9606.ENSP00000398890	9606.ENSP00000361298
HLA-DMA	KIF2C	4444460	4443901	9606.ENSP00000363976	9606.ENSP00000361298
DIAPH3	KIF2C	4446994	4443901	9606.ENSP00000383178	9606.ENSP00000361298
CKS2	KIF2C	4444630	4443901	9606.ENSP00000364976	9606.ENSP00000361298
CCNE2	KIF2C	4449487	4443901	9606.ENSP00000429089	9606.ENSP00000361298
CDC27	KIF2C	4449717	4443901	9606.ENSP00000434614	9606.ENSP00000361298
HLA-C	KIR2DL3	4444694	4441235	9606.ENSP00000365402	9606.ENSP00000342215
HLA-A	KIR2DL3	4446577	4441235	9606.ENSP00000379873	9606.ENSP00000342215
B2M	KIR2DL3	4450405	4441235	9606.ENSP00000452780	9606.ENSP00000342215
LTB	LTBR	4448557	4433438	9606.ENSP00000410481	9606.ENSP00000228918
CDC27	MAD1L1	4449717	4447221	9606.ENSP00000434614	9606.ENSP00000385334
MAD1L1	MAD2L1	4447221	4437296	9606.ENSP00000385334	9606.ENSP00000296509
ANAPC4	MAD2L1	4449373	4437296	9606.ENSP00000426654	9606.ENSP00000296509
BUB1	MAD2L1	4437860	4437296	9606.ENSP00000302530	9606.ENSP00000296509
CDK1	MAD2L1	4446389	4437296	9606.ENSP00000378699	9606.ENSP00000296509
CDC20	MAD2L1	4443940	4437296	9606.ENSP00000361540	9606.ENSP00000296509
ANAPC7	MAD2L1	4447848	4437296	9606.ENSP00000394394	9606.ENSP00000296509
CDC23	MAD2L1	4446340	4437296	9606.ENSP00000378350	9606.ENSP00000296509
NEK2	MAD2L1	4442784	4437296	9606.ENSP00000355966	9606.ENSP00000296509
ANAPC1	MAD2L1	4440924	4437296	9606.ENSP00000339109	9606.ENSP00000296509
BUB3	MAD2L1	4443208	4437296	9606.ENSP00000357858	9606.ENSP00000296509
CDC16	MAD2L1	4442371	4437296	9606.ENSP00000353549	9606.ENSP00000296509
CDC27	MAD2L1	4449717	4437296	9606.ENSP00000434614	9606.ENSP00000296509
PLK1	MAD2L1	4437632	4437296	9606.ENSP00000300093	9606.ENSP00000296509
BIRC5	MAD2L1	4437778	4437296	9606.ENSP00000301633	9606.ENSP00000296509
AURKB	MAD2L1	4438898	4437296	9606.ENSP00000313950	9606.ENSP00000296509
ANAPC10	MAD2L1	4451304	4437296	9606.ENSP00000478501	9606.ENSP00000296509
CDCA8	MAD2L1	4444097	4437296	9606.ENSP00000362146	9606.ENSP00000296509
UBE2C	MAD2L1	4441865	4437296	9606.ENSP00000348838	9606.ENSP00000296509
ANAPC16	MAD2L1	4451237	4437296	9606.ENSP00000477760	9606.ENSP00000296509
KIF2C	MAD2L1	4443901	4437296	9606.ENSP00000361298	9606.ENSP00000296509
ANAPC2	MAD2L1	4438903	4437296	9606.ENSP00000314004	9606.ENSP00000296509
CDC26	MAD2L1	4444341	4437296	9606.ENSP00000363322	9606.ENSP00000296509
FZR1	MAD2L1	4446371	4437296	9606.ENSP00000378529	9606.ENSP00000296509
ANAPC13	MAD2L1	4449189	4437296	9606.ENSP00000421842	9606.ENSP00000296509
CKS1B	MAD2L1	4438654	4437296	9606.ENSP00000311083	9606.ENSP00000296509
INCENP	MAD2L1	4446326	4437296	9606.ENSP00000378295	9606.ENSP00000296509
CKS2	MAD2L1	4444630	4437296	9606.ENSP00000364976	9606.ENSP00000296509
CASC5	MAD2L1	4440673	4437296	9606.ENSP00000335463	9606.ENSP00000296509
TACC3	MAD2L1	4439857	4437296	9606.ENSP00000326550	9606.ENSP00000296509
PTTG1	MAD2L1	4446209	4437296	9606.ENSP00000377536	9606.ENSP00000296509
SMC4	MAD2L1	4441992	4437296	9606.ENSP00000349961	9606.ENSP00000296509
TPX2	MAD2L1	4437665	4437296	9606.ENSP00000300403	9606.ENSP00000296509
NCAPD2	MAD2L1	4439733	4437296	9606.ENSP00000325017	9606.ENSP00000296509
CCNE2	MAD2L1	4449487	4437296	9606.ENSP00000429089	9606.ENSP00000296509
TRAF6	MAP3K7	4449680	4443300	9606.ENSP00000433623	9606.ENSP00000358335
MYD88	MAP3K7	4448172	4443300	9606.ENSP00000401399	9606.ENSP00000358335
IRAK1	MAP3K7	4443435	4443300	9606.ENSP00000358997	9606.ENSP00000358335
IL1R1	MAP3K7	4447368	4443300	9606.ENSP00000386380	9606.ENSP00000358335
IRAK4	MAP3K7	4447666	4443300	9606.ENSP00000390651	9606.ENSP00000358335
IL33	MAP3K7	4445550	4443300	9606.ENSP00000370842	9606.ENSP00000358335
MAVS	MAP3K7	4448208	4443300	9606.ENSP00000401980	9606.ENSP00000358335
TRAF6	MAVS	4449680	4448208	9606.ENSP00000433623	9606.ENSP00000401980
RAD50	MRE11A	4445118	4439800	9606.ENSP00000368100	9606.ENSP00000325863
RTEL1	MRE11A	4442343	4439800	9606.ENSP00000353332	9606.ENSP00000325863
TRAF6	MYD88	4449680	4448172	9606.ENSP00000433623	9606.ENSP00000401399
IL10	MYD88	4448642	4448172	9606.ENSP00000412237	9606.ENSP00000401399
MAVS	MYD88	4448208	4448172	9606.ENSP00000401980	9606.ENSP00000401399
RAD50	NBN	4445118	4435605	9606.ENSP00000368100	9606.ENSP00000265433
MRE11A	NBN	4439800	4435605	9606.ENSP00000325863	9606.ENSP00000265433
CDK2	NBN	4435732	4435605	9606.ENSP00000266970	9606.ENSP00000265433
CCNA2	NBN	4436109	4435605	9606.ENSP00000274026	9606.ENSP00000265433
RTEL1	NBN	4442343	4435605	9606.ENSP00000353332	9606.ENSP00000265433
SKP2	NBN	4436120	4435605	9606.ENSP00000274255	9606.ENSP00000265433
SMC4	NCAPD2	4441992	4439733	9606.ENSP00000349961	9606.ENSP00000325017
CDK1	NCAPD2	4446389	4439733	9606.ENSP00000378699	9606.ENSP00000325017
CDC20	NCAPD2	4443940	4439733	9606.ENSP00000361540	9606.ENSP00000325017
CDCA8	NCAPD2	4444097	4439733	9606.ENSP00000362146	9606.ENSP00000325017
TACC3	NCAPD2	4439857	4439733	9606.ENSP00000326550	9606.ENSP00000325017
INCENP	NCAPD2	4446326	4439733	9606.ENSP00000378295	9606.ENSP00000325017
KIF2C	NCAPD2	4443901	4439733	9606.ENSP00000361298	9606.ENSP00000325017
UBE2C	NCAPD2	4441865	4439733	9606.ENSP00000348838	9606.ENSP00000325017
CASC5	NCAPD2	4440673	4439733	9606.ENSP00000335463	9606.ENSP00000325017
PTTG1	NCAPD2	4446209	4439733	9606.ENSP00000377536	9606.ENSP00000325017
CKS2	NCAPD2	4444630	4439733	9606.ENSP00000364976	9606.ENSP00000325017
SMC4	NCAPG	4441992	4434176	9606.ENSP00000349961	9606.ENSP00000251496
NCAPD2	NCAPG	4439733	4434176	9606.ENSP00000325017	9606.ENSP00000251496
CDK1	NCAPG	4446389	4434176	9606.ENSP00000378699	9606.ENSP00000251496
SMC2	NCAPG	4436674	4434176	9606.ENSP00000286398	9606.ENSP00000251496
AURKB	NCAPG	4438898	4434176	9606.ENSP00000313950	9606.ENSP00000251496
CCNB2	NCAPG	4436767	4434176	9606.ENSP00000288207	9606.ENSP00000251496
CCNB1	NCAPG	4434484	4434176	9606.ENSP00000256442	9606.ENSP00000251496
MAD2L1	NCAPG	4437296	4434176	9606.ENSP00000296509	9606.ENSP00000251496
NDC80	NCAPG	4434910	4434176	9606.ENSP00000261597	9606.ENSP00000251496
BUB1	NCAPG	4437860	4434176	9606.ENSP00000302530	9606.ENSP00000251496
CENPE	NCAPG	4435566	4434176	9606.ENSP00000265148	9606.ENSP00000251496
NUF2	NCAPG	4435979	4434176	9606.ENSP00000271452	9606.ENSP00000251496
CCNA2	NCAPG	4436109	4434176	9606.ENSP00000274026	9606.ENSP00000251496
CDC20	NCAPG	4443940	4434176	9606.ENSP00000361540	9606.ENSP00000251496
TPX2	NCAPG	4437665	4434176	9606.ENSP00000300403	9606.ENSP00000251496
PLK1	NCAPG	4437632	4434176	9606.ENSP00000300093	9606.ENSP00000251496
CDCA8	NCAPG	4444097	4434176	9606.ENSP00000362146	9606.ENSP00000251496
TACC3	NCAPG	4439857	4434176	9606.ENSP00000326550	9606.ENSP00000251496
BIRC5	NCAPG	4437778	4434176	9606.ENSP00000301633	9606.ENSP00000251496
CKS2	NCAPG	4444630	4434176	9606.ENSP00000364976	9606.ENSP00000251496
CKS1B	NCAPG	4438654	4434176	9606.ENSP00000311083	9606.ENSP00000251496
PTTG1	NCAPG	4446209	4434176	9606.ENSP00000377536	9606.ENSP00000251496
ESPL1	NCAPG	4434587	4434176	9606.ENSP00000257934	9606.ENSP00000251496
BUB1B	NCAPG	4436731	4434176	9606.ENSP00000287598	9606.ENSP00000251496
KIF2C	NCAPG	4443901	4434176	9606.ENSP00000361298	9606.ENSP00000251496
UBE2C	NCAPG	4441865	4434176	9606.ENSP00000348838	9606.ENSP00000251496
SPC25	NCAPG	4436467	4434176	9606.ENSP00000282074	9606.ENSP00000251496
NEK2	NCAPG	4442784	4434176	9606.ENSP00000355966	9606.ENSP00000251496
CASC5	NCAPG	4440673	4434176	9606.ENSP00000335463	9606.ENSP00000251496
PKMYT1	NCAPG	4435050	4434176	9606.ENSP00000262300	9606.ENSP00000251496
INCENP	NCAPG	4446326	4434176	9606.ENSP00000378295	9606.ENSP00000251496
ANAPC5	NCAPG	4434956	4434176	9606.ENSP00000261819	9606.ENSP00000251496
ANAPC2	NCAPG	4438903	4434176	9606.ENSP00000314004	9606.ENSP00000251496
DIAPH3	NCAPG	4446994	4434176	9606.ENSP00000383178	9606.ENSP00000251496
CCNE2	NCAPG	4449487	4434176	9606.ENSP00000429089	9606.ENSP00000251496
CDK2	NCAPG	4435732	4434176	9606.ENSP00000266970	9606.ENSP00000251496
SMC4	NCAPH	4441992	4433774	9606.ENSP00000349961	9606.ENSP00000240423
NCAPD2	NCAPH	4439733	4433774	9606.ENSP00000325017	9606.ENSP00000240423
NCAPG	NCAPH	4434176	4433774	9606.ENSP00000251496	9606.ENSP00000240423
SMC2	NCAPH	4436674	4433774	9606.ENSP00000286398	9606.ENSP00000240423
AURKB	NCAPH	4438898	4433774	9606.ENSP00000313950	9606.ENSP00000240423
CCNB2	NCAPH	4436767	4433774	9606.ENSP00000288207	9606.ENSP00000240423
CDK1	NCAPH	4446389	4433774	9606.ENSP00000378699	9606.ENSP00000240423
CCNB1	NCAPH	4434484	4433774	9606.ENSP00000256442	9606.ENSP00000240423
BUB1	NCAPH	4437860	4433774	9606.ENSP00000302530	9606.ENSP00000240423
TPX2	NCAPH	4437665	4433774	9606.ENSP00000300403	9606.ENSP00000240423
NDC80	NCAPH	4434910	4433774	9606.ENSP00000261597	9606.ENSP00000240423
CDC20	NCAPH	4443940	4433774	9606.ENSP00000361540	9606.ENSP00000240423
ESPL1	NCAPH	4434587	4433774	9606.ENSP00000257934	9606.ENSP00000240423
CCNA2	NCAPH	4436109	4433774	9606.ENSP00000274026	9606.ENSP00000240423
CDCA8	NCAPH	4444097	4433774	9606.ENSP00000362146	9606.ENSP00000240423
BUB1B	NCAPH	4436731	4433774	9606.ENSP00000287598	9606.ENSP00000240423
BIRC5	NCAPH	4437778	4433774	9606.ENSP00000301633	9606.ENSP00000240423
NEK2	NCAPH	4442784	4433774	9606.ENSP00000355966	9606.ENSP00000240423
PLK1	NCAPH	4437632	4433774	9606.ENSP00000300093	9606.ENSP00000240423
KIF2C	NCAPH	4443901	4433774	9606.ENSP00000361298	9606.ENSP00000240423
NUF2	NCAPH	4435979	4433774	9606.ENSP00000271452	9606.ENSP00000240423
MAD2L1	NCAPH	4437296	4433774	9606.ENSP00000296509	9606.ENSP00000240423
CENPE	NCAPH	4435566	4433774	9606.ENSP00000265148	9606.ENSP00000240423
INCENP	NCAPH	4446326	4433774	9606.ENSP00000378295	9606.ENSP00000240423
UBE2C	NCAPH	4441865	4433774	9606.ENSP00000348838	9606.ENSP00000240423
TACC3	NCAPH	4439857	4433774	9606.ENSP00000326550	9606.ENSP00000240423
PTTG1	NCAPH	4446209	4433774	9606.ENSP00000377536	9606.ENSP00000240423
SPC25	NCAPH	4436467	4433774	9606.ENSP00000282074	9606.ENSP00000240423
CASC5	NCAPH	4440673	4433774	9606.ENSP00000335463	9606.ENSP00000240423
CKS2	NCAPH	4444630	4433774	9606.ENSP00000364976	9606.ENSP00000240423
CKS1B	NCAPH	4438654	4433774	9606.ENSP00000311083	9606.ENSP00000240423
PKMYT1	NCAPH	4435050	4433774	9606.ENSP00000262300	9606.ENSP00000240423
FZR1	NCAPH	4446371	4433774	9606.ENSP00000378529	9606.ENSP00000240423
CDK2	NCAPH	4435732	4433774	9606.ENSP00000266970	9606.ENSP00000240423
BUB1B	NDC80	4436731	4434910	9606.ENSP00000287598	9606.ENSP00000261597
CDC20	NDC80	4443940	4434910	9606.ENSP00000361540	9606.ENSP00000261597
CENPE	NDC80	4435566	4434910	9606.ENSP00000265148	9606.ENSP00000261597
CASC5	NDC80	4440673	4434910	9606.ENSP00000335463	9606.ENSP00000261597
BUB1	NDC80	4437860	4434910	9606.ENSP00000302530	9606.ENSP00000261597
CDK1	NDC80	4446389	4434910	9606.ENSP00000378699	9606.ENSP00000261597
MAD2L1	NDC80	4437296	4434910	9606.ENSP00000296509	9606.ENSP00000261597
AURKB	NDC80	4438898	4434910	9606.ENSP00000313950	9606.ENSP00000261597
NUF2	NDC80	4435979	4434910	9606.ENSP00000271452	9606.ENSP00000261597
SPC25	NDC80	4436467	4434910	9606.ENSP00000282074	9606.ENSP00000261597
CCNB2	NDC80	4436767	4434910	9606.ENSP00000288207	9606.ENSP00000261597
CDCA8	NDC80	4444097	4434910	9606.ENSP00000362146	9606.ENSP00000261597
PLK1	NDC80	4437632	4434910	9606.ENSP00000300093	9606.ENSP00000261597
KIF2C	NDC80	4443901	4434910	9606.ENSP00000361298	9606.ENSP00000261597
BIRC5	NDC80	4437778	4434910	9606.ENSP00000301633	9606.ENSP00000261597
NEK2	NDC80	4442784	4434910	9606.ENSP00000355966	9606.ENSP00000261597
INCENP	NDC80	4446326	4434910	9606.ENSP00000378295	9606.ENSP00000261597
BUB3	NDC80	4443208	4434910	9606.ENSP00000357858	9606.ENSP00000261597
SMC2	NDC80	4436674	4434910	9606.ENSP00000286398	9606.ENSP00000261597
SMC4	NDC80	4441992	4434910	9606.ENSP00000349961	9606.ENSP00000261597
CCNA2	NDC80	4436109	4434910	9606.ENSP00000274026	9606.ENSP00000261597
MAD1L1	NDC80	4447221	4434910	9606.ENSP00000385334	9606.ENSP00000261597
TPX2	NDC80	4437665	4434910	9606.ENSP00000300403	9606.ENSP00000261597
UBE2C	NDC80	4441865	4434910	9606.ENSP00000348838	9606.ENSP00000261597
TACC3	NDC80	4439857	4434910	9606.ENSP00000326550	9606.ENSP00000261597
PTTG1	NDC80	4446209	4434910	9606.ENSP00000377536	9606.ENSP00000261597
NCAPD2	NDC80	4439733	4434910	9606.ENSP00000325017	9606.ENSP00000261597
CKS2	NDC80	4444630	4434910	9606.ENSP00000364976	9606.ENSP00000261597
CKS1B	NDC80	4438654	4434910	9606.ENSP00000311083	9606.ENSP00000261597
RB1	NDC80	4435747	4434910	9606.ENSP00000267163	9606.ENSP00000261597
FZR1	NDC80	4446371	4434910	9606.ENSP00000378529	9606.ENSP00000261597
CDK2	NDC80	4435732	4434910	9606.ENSP00000266970	9606.ENSP00000261597
CDC27	NDC80	4449717	4434910	9606.ENSP00000434614	9606.ENSP00000261597
DIAPH3	NDC80	4446994	4434910	9606.ENSP00000383178	9606.ENSP00000261597
CDC27	NEK2	4449717	4442784	9606.ENSP00000434614	9606.ENSP00000355966
ANAPC4	NEK2	4449373	4442784	9606.ENSP00000426654	9606.ENSP00000355966
CDC20	NEK2	4443940	4442784	9606.ENSP00000361540	9606.ENSP00000355966
FZR1	NEK2	4446371	4442784	9606.ENSP00000378529	9606.ENSP00000355966
CDC26	NEK2	4444341	4442784	9606.ENSP00000363322	9606.ENSP00000355966
CDK1	NEK2	4446389	4442784	9606.ENSP00000378699	9606.ENSP00000355966
CDC23	NEK2	4446340	4442784	9606.ENSP00000378350	9606.ENSP00000355966
CDCA8	NEK2	4444097	4442784	9606.ENSP00000362146	9606.ENSP00000355966
KIF2C	NEK2	4443901	4442784	9606.ENSP00000361298	9606.ENSP00000355966
BUB3	NEK2	4443208	4442784	9606.ENSP00000357858	9606.ENSP00000355966
ANAPC10	NEK2	4451304	4442784	9606.ENSP00000478501	9606.ENSP00000355966
ANAPC7	NEK2	4447848	4442784	9606.ENSP00000394394	9606.ENSP00000355966
ANAPC16	NEK2	4451237	4442784	9606.ENSP00000477760	9606.ENSP00000355966
PTTG1	NEK2	4446209	4442784	9606.ENSP00000377536	9606.ENSP00000355966
CKS2	NEK2	4444630	4442784	9606.ENSP00000364976	9606.ENSP00000355966
MAD1L1	NEK2	4447221	4442784	9606.ENSP00000385334	9606.ENSP00000355966
CCNE2	NEK2	4449487	4442784	9606.ENSP00000429089	9606.ENSP00000355966
INCENP	NEK2	4446326	4442784	9606.ENSP00000378295	9606.ENSP00000355966
DIAPH3	NEK2	4446994	4442784	9606.ENSP00000383178	9606.ENSP00000355966
BUB1	NUF2	4437860	4435979	9606.ENSP00000302530	9606.ENSP00000271452
SPC25	NUF2	4436467	4435979	9606.ENSP00000282074	9606.ENSP00000271452
MAD2L1	NUF2	4437296	4435979	9606.ENSP00000296509	9606.ENSP00000271452
CDK1	NUF2	4446389	4435979	9606.ENSP00000378699	9606.ENSP00000271452
AURKB	NUF2	4438898	4435979	9606.ENSP00000313950	9606.ENSP00000271452
BUB1B	NUF2	4436731	4435979	9606.ENSP00000287598	9606.ENSP00000271452
CDC20	NUF2	4443940	4435979	9606.ENSP00000361540	9606.ENSP00000271452
CASC5	NUF2	4440673	4435979	9606.ENSP00000335463	9606.ENSP00000271452
CDCA8	NUF2	4444097	4435979	9606.ENSP00000362146	9606.ENSP00000271452
PLK1	NUF2	4437632	4435979	9606.ENSP00000300093	9606.ENSP00000271452
CCNB2	NUF2	4436767	4435979	9606.ENSP00000288207	9606.ENSP00000271452
KIF2C	NUF2	4443901	4435979	9606.ENSP00000361298	9606.ENSP00000271452
BIRC5	NUF2	4437778	4435979	9606.ENSP00000301633	9606.ENSP00000271452
BUB3	NUF2	4443208	4435979	9606.ENSP00000357858	9606.ENSP00000271452
INCENP	NUF2	4446326	4435979	9606.ENSP00000378295	9606.ENSP00000271452
SMC2	NUF2	4436674	4435979	9606.ENSP00000286398	9606.ENSP00000271452
TPX2	NUF2	4437665	4435979	9606.ENSP00000300403	9606.ENSP00000271452
SMC4	NUF2	4441992	4435979	9606.ENSP00000349961	9606.ENSP00000271452
CCNA2	NUF2	4436109	4435979	9606.ENSP00000274026	9606.ENSP00000271452
MAD1L1	NUF2	4447221	4435979	9606.ENSP00000385334	9606.ENSP00000271452
PTTG1	NUF2	4446209	4435979	9606.ENSP00000377536	9606.ENSP00000271452
UBE2C	NUF2	4441865	4435979	9606.ENSP00000348838	9606.ENSP00000271452
NEK2	NUF2	4442784	4435979	9606.ENSP00000355966	9606.ENSP00000271452
CKS1B	NUF2	4438654	4435979	9606.ENSP00000311083	9606.ENSP00000271452
CKS2	NUF2	4444630	4435979	9606.ENSP00000364976	9606.ENSP00000271452
TACC3	NUF2	4439857	4435979	9606.ENSP00000326550	9606.ENSP00000271452
ANAPC16	NUF2	4451237	4435979	9606.ENSP00000477760	9606.ENSP00000271452
NCAPD2	NUF2	4439733	4435979	9606.ENSP00000325017	9606.ENSP00000271452
DIAPH3	NUF2	4446994	4435979	9606.ENSP00000383178	9606.ENSP00000271452
CDK1	PKMYT1	4446389	4435050	9606.ENSP00000378699	9606.ENSP00000262300
CCNB2	PKMYT1	4436767	4435050	9606.ENSP00000288207	9606.ENSP00000262300
CCNA2	PKMYT1	4436109	4435050	9606.ENSP00000274026	9606.ENSP00000262300
PLK1	PKMYT1	4437632	4435050	9606.ENSP00000300093	9606.ENSP00000262300
CDC20	PKMYT1	4443940	4435050	9606.ENSP00000361540	9606.ENSP00000262300
CKS1B	PKMYT1	4438654	4435050	9606.ENSP00000311083	9606.ENSP00000262300
CKS2	PKMYT1	4444630	4435050	9606.ENSP00000364976	9606.ENSP00000262300
FZR1	PKMYT1	4446371	4435050	9606.ENSP00000378529	9606.ENSP00000262300
AURKB	PKMYT1	4438898	4435050	9606.ENSP00000313950	9606.ENSP00000262300
BUB1	PKMYT1	4437860	4435050	9606.ENSP00000302530	9606.ENSP00000262300
KIF2C	PKMYT1	4443901	4435050	9606.ENSP00000361298	9606.ENSP00000262300
CDCA8	PKMYT1	4444097	4435050	9606.ENSP00000362146	9606.ENSP00000262300
TPX2	PKMYT1	4437665	4435050	9606.ENSP00000300403	9606.ENSP00000262300
UBE2C	PKMYT1	4441865	4435050	9606.ENSP00000348838	9606.ENSP00000262300
CCNE2	PKMYT1	4449487	4435050	9606.ENSP00000429089	9606.ENSP00000262300
CCNE1	PKMYT1	4435118	4435050	9606.ENSP00000262643	9606.ENSP00000262300
BIRC5	PKMYT1	4437778	4435050	9606.ENSP00000301633	9606.ENSP00000262300
BUB1B	PKMYT1	4436731	4435050	9606.ENSP00000287598	9606.ENSP00000262300
CDK2	PKMYT1	4435732	4435050	9606.ENSP00000266970	9606.ENSP00000262300
MAD2L1	PKMYT1	4437296	4435050	9606.ENSP00000296509	9606.ENSP00000262300
CDC27	PKMYT1	4449717	4435050	9606.ENSP00000434614	9606.ENSP00000262300
PTTG1	PKMYT1	4446209	4435050	9606.ENSP00000377536	9606.ENSP00000262300
NUF2	PKMYT1	4435979	4435050	9606.ENSP00000271452	9606.ENSP00000262300
CENPE	PKMYT1	4435566	4435050	9606.ENSP00000265148	9606.ENSP00000262300
CDC20	PLK1	4443940	4437632	9606.ENSP00000361540	9606.ENSP00000300093
BUB1	PLK1	4437860	4437632	9606.ENSP00000302530	9606.ENSP00000300093
FZR1	PLK1	4446371	4437632	9606.ENSP00000378529	9606.ENSP00000300093
KIF2C	PLK1	4443901	4437632	9606.ENSP00000361298	9606.ENSP00000300093
CDK1	PLK1	4446389	4437632	9606.ENSP00000378699	9606.ENSP00000300093
CDCA8	PLK1	4444097	4437632	9606.ENSP00000362146	9606.ENSP00000300093
AURKB	PLK1	4438898	4437632	9606.ENSP00000313950	9606.ENSP00000300093
INCENP	PLK1	4446326	4437632	9606.ENSP00000378295	9606.ENSP00000300093
TPX2	PLK1	4437665	4437632	9606.ENSP00000300403	9606.ENSP00000300093
UBE2C	PLK1	4441865	4437632	9606.ENSP00000348838	9606.ENSP00000300093
BIRC5	PLK1	4437778	4437632	9606.ENSP00000301633	9606.ENSP00000300093
SMC4	PLK1	4441992	4437632	9606.ENSP00000349961	9606.ENSP00000300093
PTTG1	PLK1	4446209	4437632	9606.ENSP00000377536	9606.ENSP00000300093
CDC27	PLK1	4449717	4437632	9606.ENSP00000434614	9606.ENSP00000300093
CASC5	PLK1	4440673	4437632	9606.ENSP00000335463	9606.ENSP00000300093
BUB3	PLK1	4443208	4437632	9606.ENSP00000357858	9606.ENSP00000300093
CDC16	PLK1	4442371	4437632	9606.ENSP00000353549	9606.ENSP00000300093
CDC23	PLK1	4446340	4437632	9606.ENSP00000378350	9606.ENSP00000300093
NEK2	PLK1	4442784	4437632	9606.ENSP00000355966	9606.ENSP00000300093
TACC3	PLK1	4439857	4437632	9606.ENSP00000326550	9606.ENSP00000300093
ANAPC1	PLK1	4440924	4437632	9606.ENSP00000339109	9606.ENSP00000300093
ANAPC10	PLK1	4451304	4437632	9606.ENSP00000478501	9606.ENSP00000300093
ANAPC4	PLK1	4449373	4437632	9606.ENSP00000426654	9606.ENSP00000300093
ANAPC2	PLK1	4438903	4437632	9606.ENSP00000314004	9606.ENSP00000300093
CDC26	PLK1	4444341	4437632	9606.ENSP00000363322	9606.ENSP00000300093
CKS1B	PLK1	4438654	4437632	9606.ENSP00000311083	9606.ENSP00000300093
ANAPC7	PLK1	4447848	4437632	9606.ENSP00000394394	9606.ENSP00000300093
MAD1L1	PLK1	4447221	4437632	9606.ENSP00000385334	9606.ENSP00000300093
NCAPD2	PLK1	4439733	4437632	9606.ENSP00000325017	9606.ENSP00000300093
ANAPC16	PLK1	4451237	4437632	9606.ENSP00000477760	9606.ENSP00000300093
CKS2	PLK1	4444630	4437632	9606.ENSP00000364976	9606.ENSP00000300093
CCNE2	PLK1	4449487	4437632	9606.ENSP00000429089	9606.ENSP00000300093
CDKN1A	PLK1	4447168	4437632	9606.ENSP00000384849	9606.ENSP00000300093
FOXP3	PLK1	4444690	4437632	9606.ENSP00000365380	9606.ENSP00000300093
MAVS	PLK1	4448208	4437632	9606.ENSP00000401980	9606.ENSP00000300093
CDK1	PPP2R3C	4446389	4434883	9606.ENSP00000378699	9606.ENSP00000261475
CDC20	PPP2R3C	4443940	4434883	9606.ENSP00000361540	9606.ENSP00000261475
CDC27	PTTG1	4449717	4446209	9606.ENSP00000434614	9606.ENSP00000377536
FZR1	PTTG1	4446371	4446209	9606.ENSP00000378529	9606.ENSP00000377536
CDK1	PTTG1	4446389	4446209	9606.ENSP00000378699	9606.ENSP00000377536
ANAPC10	PTTG1	4451304	4446209	9606.ENSP00000478501	9606.ENSP00000377536
CDC23	PTTG1	4446340	4446209	9606.ENSP00000378350	9606.ENSP00000377536
ANAPC16	PTTG1	4451237	4446209	9606.ENSP00000477760	9606.ENSP00000377536
ANAPC4	PTTG1	4449373	4446209	9606.ENSP00000426654	9606.ENSP00000377536
ANAPC7	PTTG1	4447848	4446209	9606.ENSP00000394394	9606.ENSP00000377536
ANAPC13	PTTG1	4449189	4446209	9606.ENSP00000421842	9606.ENSP00000377536
INCENP	PTTG1	4446326	4446209	9606.ENSP00000378295	9606.ENSP00000377536
IL6	PTTG1	4447254	4446209	9606.ENSP00000385675	9606.ENSP00000377536
CCNE2	PTTG1	4449487	4446209	9606.ENSP00000429089	9606.ENSP00000377536
CCNA2	RB1	4436109	4435747	9606.ENSP00000274026	9606.ENSP00000267163
CDKN1A	RB1	4447168	4435747	9606.ENSP00000384849	9606.ENSP00000267163
CCND3	RB1	4444072	4435747	9606.ENSP00000362082	9606.ENSP00000267163
CDK1	RB1	4446389	4435747	9606.ENSP00000378699	9606.ENSP00000267163
SKP2	RB1	4436120	4435747	9606.ENSP00000274255	9606.ENSP00000267163
CCNE2	RB1	4449487	4435747	9606.ENSP00000429089	9606.ENSP00000267163
FZR1	RB1	4446371	4435747	9606.ENSP00000378529	9606.ENSP00000267163
SMC2	RB1	4436674	4435747	9606.ENSP00000286398	9606.ENSP00000267163
SMC4	RB1	4441992	4435747	9606.ENSP00000349961	9606.ENSP00000267163
CDC27	RB1	4449717	4435747	9606.ENSP00000434614	9606.ENSP00000267163
AURKB	RB1	4438898	4435747	9606.ENSP00000313950	9606.ENSP00000267163
EGFR	RB1	4436186	4435747	9606.ENSP00000275493	9606.ENSP00000267163
PLK1	RB1	4437632	4435747	9606.ENSP00000300093	9606.ENSP00000267163
CCNB2	RB1	4436767	4435747	9606.ENSP00000288207	9606.ENSP00000267163
RAD50	RTEL1	4445118	4442343	9606.ENSP00000368100	9606.ENSP00000353332
ENSG00000026036	RTEL1	4451476	4442343	9606.ENSP00000480348	9606.ENSP00000353332
CDC20	SKP2	4443940	4436120	9606.ENSP00000361540	9606.ENSP00000274255
CKS1B	SKP2	4438654	4436120	9606.ENSP00000311083	9606.ENSP00000274255
CDKN1A	SKP2	4447168	4436120	9606.ENSP00000384849	9606.ENSP00000274255
FZR1	SKP2	4446371	4436120	9606.ENSP00000378529	9606.ENSP00000274255
CCNE2	SKP2	4449487	4436120	9606.ENSP00000429089	9606.ENSP00000274255
UBE2C	SKP2	4441865	4436120	9606.ENSP00000348838	9606.ENSP00000274255
CCND3	SKP2	4444072	4436120	9606.ENSP00000362082	9606.ENSP00000274255
CDC27	SKP2	4449717	4436120	9606.ENSP00000434614	9606.ENSP00000274255
CDC23	SKP2	4446340	4436120	9606.ENSP00000378350	9606.ENSP00000274255
CDK1	SKP2	4446389	4436120	9606.ENSP00000378699	9606.ENSP00000274255
CKS2	SKP2	4444630	4436120	9606.ENSP00000364976	9606.ENSP00000274255
CDC16	SKP2	4442371	4436120	9606.ENSP00000353549	9606.ENSP00000274255
ANAPC2	SKP2	4438903	4436120	9606.ENSP00000314004	9606.ENSP00000274255
ANAPC10	SKP2	4451304	4436120	9606.ENSP00000478501	9606.ENSP00000274255
ANAPC1	SKP2	4440924	4436120	9606.ENSP00000339109	9606.ENSP00000274255
SOCS3	SKP2	4440175	4436120	9606.ENSP00000330341	9606.ENSP00000274255
CDC26	SKP2	4444341	4436120	9606.ENSP00000363322	9606.ENSP00000274255
ANAPC7	SKP2	4447848	4436120	9606.ENSP00000394394	9606.ENSP00000274255
ANAPC16	SKP2	4451237	4436120	9606.ENSP00000477760	9606.ENSP00000274255
ANAPC13	SKP2	4449189	4436120	9606.ENSP00000421842	9606.ENSP00000274255
ANAPC4	SKP2	4449373	4436120	9606.ENSP00000426654	9606.ENSP00000274255
AURKB	SKP2	4438898	4436120	9606.ENSP00000313950	9606.ENSP00000274255
PLK1	SKP2	4437632	4436120	9606.ENSP00000300093	9606.ENSP00000274255
CCNB2	SKP2	4436767	4436120	9606.ENSP00000288207	9606.ENSP00000274255
MRE11A	SKP2	4439800	4436120	9606.ENSP00000325863	9606.ENSP00000274255
PTTG1	SKP2	4446209	4436120	9606.ENSP00000377536	9606.ENSP00000274255
JAK2	SKP2	4445579	4436120	9606.ENSP00000371067	9606.ENSP00000274255
BUB1B	SKP2	4436731	4436120	9606.ENSP00000287598	9606.ENSP00000274255
BUB1	SKP2	4437860	4436120	9606.ENSP00000302530	9606.ENSP00000274255
EGFR	SKP2	4436186	4436120	9606.ENSP00000275493	9606.ENSP00000274255
BIRC5	SKP2	4437778	4436120	9606.ENSP00000301633	9606.ENSP00000274255
MAD2L1	SKP2	4437296	4436120	9606.ENSP00000296509	9606.ENSP00000274255
SMC4	SMC2	4441992	4436674	9606.ENSP00000349961	9606.ENSP00000286398
NCAPD2	SMC2	4439733	4436674	9606.ENSP00000325017	9606.ENSP00000286398
CDK1	SMC2	4446389	4436674	9606.ENSP00000378699	9606.ENSP00000286398
PLK1	SMC2	4437632	4436674	9606.ENSP00000300093	9606.ENSP00000286398
CCNB2	SMC2	4436767	4436674	9606.ENSP00000288207	9606.ENSP00000286398
AURKB	SMC2	4438898	4436674	9606.ENSP00000313950	9606.ENSP00000286398
INCENP	SMC2	4446326	4436674	9606.ENSP00000378295	9606.ENSP00000286398
BUB1	SMC2	4437860	4436674	9606.ENSP00000302530	9606.ENSP00000286398
MAD2L1	SMC2	4437296	4436674	9606.ENSP00000296509	9606.ENSP00000286398
TPX2	SMC2	4437665	4436674	9606.ENSP00000300403	9606.ENSP00000286398
BUB1B	SMC2	4436731	4436674	9606.ENSP00000287598	9606.ENSP00000286398
CDC20	SMC2	4443940	4436674	9606.ENSP00000361540	9606.ENSP00000286398
CDC27	SMC2	4449717	4436674	9606.ENSP00000434614	9606.ENSP00000286398
UBE2C	SMC2	4441865	4436674	9606.ENSP00000348838	9606.ENSP00000286398
CASC5	SMC2	4440673	4436674	9606.ENSP00000335463	9606.ENSP00000286398
BIRC5	SMC2	4437778	4436674	9606.ENSP00000301633	9606.ENSP00000286398
TACC3	SMC2	4439857	4436674	9606.ENSP00000326550	9606.ENSP00000286398
KIF2C	SMC2	4443901	4436674	9606.ENSP00000361298	9606.ENSP00000286398
CDCA8	SMC2	4444097	4436674	9606.ENSP00000362146	9606.ENSP00000286398
RAD50	SMC2	4445118	4436674	9606.ENSP00000368100	9606.ENSP00000286398
FZR1	SMC2	4446371	4436674	9606.ENSP00000378529	9606.ENSP00000286398
CKS2	SMC2	4444630	4436674	9606.ENSP00000364976	9606.ENSP00000286398
NEK2	SMC2	4442784	4436674	9606.ENSP00000355966	9606.ENSP00000286398
CKS1B	SMC2	4438654	4436674	9606.ENSP00000311083	9606.ENSP00000286398
PTTG1	SMC2	4446209	4436674	9606.ENSP00000377536	9606.ENSP00000286398
CCNE2	SMC2	4449487	4436674	9606.ENSP00000429089	9606.ENSP00000286398
ANAPC1	SMC2	4440924	4436674	9606.ENSP00000339109	9606.ENSP00000286398
MAD1L1	SMC2	4447221	4436674	9606.ENSP00000385334	9606.ENSP00000286398
CDK1	SMC4	4446389	4441992	9606.ENSP00000378699	9606.ENSP00000349961
KIF2C	SMC4	4443901	4441992	9606.ENSP00000361298	9606.ENSP00000349961
CDC20	SMC4	4443940	4441992	9606.ENSP00000361540	9606.ENSP00000349961
CDCA8	SMC4	4444097	4441992	9606.ENSP00000362146	9606.ENSP00000349961
NEK2	SMC4	4442784	4441992	9606.ENSP00000355966	9606.ENSP00000349961
INCENP	SMC4	4446326	4441992	9606.ENSP00000378295	9606.ENSP00000349961
CKS2	SMC4	4444630	4441992	9606.ENSP00000364976	9606.ENSP00000349961
RAD50	SMC4	4445118	4441992	9606.ENSP00000368100	9606.ENSP00000349961
CCNE2	SMC4	4449487	4441992	9606.ENSP00000429089	9606.ENSP00000349961
PTTG1	SMC4	4446209	4441992	9606.ENSP00000377536	9606.ENSP00000349961
CDC27	SMC4	4449717	4441992	9606.ENSP00000434614	9606.ENSP00000349961
BUB3	SMC4	4443208	4441992	9606.ENSP00000357858	9606.ENSP00000349961
CDC16	SMC4	4442371	4441992	9606.ENSP00000353549	9606.ENSP00000349961
ANAPC4	SMC4	4449373	4441992	9606.ENSP00000426654	9606.ENSP00000349961
JAK2	SOCS3	4445579	4440175	9606.ENSP00000371067	9606.ENSP00000330341
IL6	SOCS3	4447254	4440175	9606.ENSP00000385675	9606.ENSP00000330341
JAK1	SOCS3	4441317	4440175	9606.ENSP00000343204	9606.ENSP00000330341
IL6R	SOCS3	4443110	4440175	9606.ENSP00000357470	9606.ENSP00000330341
IL2RA	SOCS3	4445295	4440175	9606.ENSP00000369293	9606.ENSP00000330341
IL2RG	SOCS3	4444340	4440175	9606.ENSP00000363318	9606.ENSP00000330341
CDC20	SOCS3	4443940	4440175	9606.ENSP00000361540	9606.ENSP00000330341
UBE2C	SOCS3	4441865	4440175	9606.ENSP00000348838	9606.ENSP00000330341
CDC27	SOCS3	4449717	4440175	9606.ENSP00000434614	9606.ENSP00000330341
ANAPC1	SOCS3	4440924	4440175	9606.ENSP00000339109	9606.ENSP00000330341
ANAPC13	SOCS3	4449189	4440175	9606.ENSP00000421842	9606.ENSP00000330341
CDC26	SOCS3	4444341	4440175	9606.ENSP00000363322	9606.ENSP00000330341
ANAPC10	SOCS3	4451304	4440175	9606.ENSP00000478501	9606.ENSP00000330341
FZR1	SOCS3	4446371	4440175	9606.ENSP00000378529	9606.ENSP00000330341
ANAPC7	SOCS3	4447848	4440175	9606.ENSP00000394394	9606.ENSP00000330341
CDC16	SOCS3	4442371	4440175	9606.ENSP00000353549	9606.ENSP00000330341
ANAPC4	SOCS3	4449373	4440175	9606.ENSP00000426654	9606.ENSP00000330341
CDC23	SOCS3	4446340	4440175	9606.ENSP00000378350	9606.ENSP00000330341
IL10	SOCS3	4448642	4440175	9606.ENSP00000412237	9606.ENSP00000330341
FOXP3	SOCS3	4444690	4440175	9606.ENSP00000365380	9606.ENSP00000330341
TRAF6	SOCS3	4449680	4440175	9606.ENSP00000433623	9606.ENSP00000330341
MYD88	SOCS3	4448172	4440175	9606.ENSP00000401399	9606.ENSP00000330341
IL4R	SOCS3	4446450	4440175	9606.ENSP00000379111	9606.ENSP00000330341
IL1R1	SOCS3	4447368	4440175	9606.ENSP00000386380	9606.ENSP00000330341
MAP3K7	SOCS3	4443300	4440175	9606.ENSP00000358335	9606.ENSP00000330341
IRAK1	SOCS3	4443435	4440175	9606.ENSP00000358997	9606.ENSP00000330341
BUB1	SPC25	4437860	4436467	9606.ENSP00000302530	9606.ENSP00000282074
CDK1	SPC25	4446389	4436467	9606.ENSP00000378699	9606.ENSP00000282074
MAD2L1	SPC25	4437296	4436467	9606.ENSP00000296509	9606.ENSP00000282074
CCNB2	SPC25	4436767	4436467	9606.ENSP00000288207	9606.ENSP00000282074
CASC5	SPC25	4440673	4436467	9606.ENSP00000335463	9606.ENSP00000282074
BUB1B	SPC25	4436731	4436467	9606.ENSP00000287598	9606.ENSP00000282074
AURKB	SPC25	4438898	4436467	9606.ENSP00000313950	9606.ENSP00000282074
BIRC5	SPC25	4437778	4436467	9606.ENSP00000301633	9606.ENSP00000282074
CDCA8	SPC25	4444097	4436467	9606.ENSP00000362146	9606.ENSP00000282074
CDC20	SPC25	4443940	4436467	9606.ENSP00000361540	9606.ENSP00000282074
KIF2C	SPC25	4443901	4436467	9606.ENSP00000361298	9606.ENSP00000282074
PLK1	SPC25	4437632	4436467	9606.ENSP00000300093	9606.ENSP00000282074
INCENP	SPC25	4446326	4436467	9606.ENSP00000378295	9606.ENSP00000282074
BUB3	SPC25	4443208	4436467	9606.ENSP00000357858	9606.ENSP00000282074
MAD1L1	SPC25	4447221	4436467	9606.ENSP00000385334	9606.ENSP00000282074
UBE2C	SPC25	4441865	4436467	9606.ENSP00000348838	9606.ENSP00000282074
SMC2	SPC25	4436674	4436467	9606.ENSP00000286398	9606.ENSP00000282074
TPX2	SPC25	4437665	4436467	9606.ENSP00000300403	9606.ENSP00000282074
NEK2	SPC25	4442784	4436467	9606.ENSP00000355966	9606.ENSP00000282074
SMC4	SPC25	4441992	4436467	9606.ENSP00000349961	9606.ENSP00000282074
PTTG1	SPC25	4446209	4436467	9606.ENSP00000377536	9606.ENSP00000282074
NCAPD2	SPC25	4439733	4436467	9606.ENSP00000325017	9606.ENSP00000282074
TACC3	SPC25	4439857	4436467	9606.ENSP00000326550	9606.ENSP00000282074
CKS2	SPC25	4444630	4436467	9606.ENSP00000364976	9606.ENSP00000282074
EGFR	STAT3	4436186	4435468	9606.ENSP00000275493	9606.ENSP00000264657
JAK2	STAT3	4445579	4435468	9606.ENSP00000371067	9606.ENSP00000264657
JAK1	STAT3	4441317	4435468	9606.ENSP00000343204	9606.ENSP00000264657
IL6	STAT3	4447254	4435468	9606.ENSP00000385675	9606.ENSP00000264657
SOCS3	STAT3	4440175	4435468	9606.ENSP00000330341	9606.ENSP00000264657
IL10	STAT3	4448642	4435468	9606.ENSP00000412237	9606.ENSP00000264657
IL6R	STAT3	4443110	4435468	9606.ENSP00000357470	9606.ENSP00000264657
EGF	STAT3	4435570	4435468	9606.ENSP00000265171	9606.ENSP00000264657
IL13	STAT3	4438088	4435468	9606.ENSP00000304915	9606.ENSP00000264657
CDKN1A	STAT3	4447168	4435468	9606.ENSP00000384849	9606.ENSP00000264657
IL21R	STAT3	4440838	4435468	9606.ENSP00000338010	9606.ENSP00000264657
IL4R	STAT3	4446450	4435468	9606.ENSP00000379111	9606.ENSP00000264657
IL2RA	STAT3	4445295	4435468	9606.ENSP00000369293	9606.ENSP00000264657
BIRC5	STAT3	4437778	4435468	9606.ENSP00000301633	9606.ENSP00000264657
TSLP	STAT3	4440990	4435468	9606.ENSP00000339804	9606.ENSP00000264657
IL7R	STAT3	4438199	4435468	9606.ENSP00000306157	9606.ENSP00000264657
IL1R1	STAT3	4447368	4435468	9606.ENSP00000386380	9606.ENSP00000264657
IL18	STAT3	4436375	4435468	9606.ENSP00000280357	9606.ENSP00000264657
IL2RG	STAT3	4444340	4435468	9606.ENSP00000363318	9606.ENSP00000264657
STAT6	STAT3	4437641	4435468	9606.ENSP00000300134	9606.ENSP00000264657
IL18R1	STAT3	4447483	4435468	9606.ENSP00000387211	9606.ENSP00000264657
IL13RA1	STAT3	4443793	4435468	9606.ENSP00000360730	9606.ENSP00000264657
FOXP3	STAT3	4444690	4435468	9606.ENSP00000365380	9606.ENSP00000264657
IRAK1	STAT3	4443435	4435468	9606.ENSP00000358997	9606.ENSP00000264657
CDK2	STAT3	4435732	4435468	9606.ENSP00000266970	9606.ENSP00000264657
MAP3K7	STAT3	4443300	4435468	9606.ENSP00000358335	9606.ENSP00000264657
TRAF6	STAT3	4449680	4435468	9606.ENSP00000433623	9606.ENSP00000264657
MYD88	STAT3	4448172	4435468	9606.ENSP00000401399	9606.ENSP00000264657
IL33	STAT3	4445550	4435468	9606.ENSP00000370842	9606.ENSP00000264657
TLR3	STAT3	4437339	4435468	9606.ENSP00000296795	9606.ENSP00000264657
RB1	STAT3	4435747	4435468	9606.ENSP00000267163	9606.ENSP00000264657
CDK1	STAT3	4446389	4435468	9606.ENSP00000378699	9606.ENSP00000264657
CCNA2	STAT3	4436109	4435468	9606.ENSP00000274026	9606.ENSP00000264657
CCND3	STAT3	4444072	4435468	9606.ENSP00000362082	9606.ENSP00000264657
ETS1	STAT3	4446058	4435468	9606.ENSP00000376436	9606.ENSP00000264657
IRAK4	STAT3	4447666	4435468	9606.ENSP00000390651	9606.ENSP00000264657
TPX2	STAT3	4437665	4435468	9606.ENSP00000300403	9606.ENSP00000264657
IL4R	STAT6	4446450	4437641	9606.ENSP00000379111	9606.ENSP00000300134
IL13	STAT6	4438088	4437641	9606.ENSP00000304915	9606.ENSP00000300134
JAK1	STAT6	4441317	4437641	9606.ENSP00000343204	9606.ENSP00000300134
JAK2	STAT6	4445579	4437641	9606.ENSP00000371067	9606.ENSP00000300134
IL6	STAT6	4447254	4437641	9606.ENSP00000385675	9606.ENSP00000300134
IL10	STAT6	4448642	4437641	9606.ENSP00000412237	9606.ENSP00000300134
SOCS3	STAT6	4440175	4437641	9606.ENSP00000330341	9606.ENSP00000300134
ETS1	STAT6	4446058	4437641	9606.ENSP00000376436	9606.ENSP00000300134
IL13RA1	STAT6	4443793	4437641	9606.ENSP00000360730	9606.ENSP00000300134
IL6R	STAT6	4443110	4437641	9606.ENSP00000357470	9606.ENSP00000300134
IL2RG	STAT6	4444340	4437641	9606.ENSP00000363318	9606.ENSP00000300134
HLA-DRB1	STAT6	4442321	4437641	9606.ENSP00000353099	9606.ENSP00000300134
CDKN1A	STAT6	4447168	4437641	9606.ENSP00000384849	9606.ENSP00000300134
HLA-DRA	STAT6	4446403	4437641	9606.ENSP00000378786	9606.ENSP00000300134
BIRC5	STAT6	4437778	4437641	9606.ENSP00000301633	9606.ENSP00000300134
FOXP3	STAT6	4444690	4437641	9606.ENSP00000365380	9606.ENSP00000300134
IL33	STAT6	4445550	4437641	9606.ENSP00000370842	9606.ENSP00000300134
TSLP	STAT6	4440990	4437641	9606.ENSP00000339804	9606.ENSP00000300134
IL18R1	STAT6	4447483	4437641	9606.ENSP00000387211	9606.ENSP00000300134
IL13RA2	STAT6	4443843	4437641	9606.ENSP00000361004	9606.ENSP00000300134
MYD88	STAT6	4448172	4437641	9606.ENSP00000401399	9606.ENSP00000300134
IL2RA	STAT6	4445295	4437641	9606.ENSP00000369293	9606.ENSP00000300134
MAVS	STAT6	4448208	4437641	9606.ENSP00000401980	9606.ENSP00000300134
IL1R1	STAT6	4447368	4437641	9606.ENSP00000386380	9606.ENSP00000300134
MAP3K7	TAB2	4443300	4442887	9606.ENSP00000358335	9606.ENSP00000356426
TRAF6	TAB2	4449680	4442887	9606.ENSP00000433623	9606.ENSP00000356426
IRAK1	TAB2	4443435	4442887	9606.ENSP00000358997	9606.ENSP00000356426
MYD88	TAB2	4448172	4442887	9606.ENSP00000401399	9606.ENSP00000356426
IRAK4	TAB2	4447666	4442887	9606.ENSP00000390651	9606.ENSP00000356426
IL1R1	TAB2	4447368	4442887	9606.ENSP00000386380	9606.ENSP00000356426
IL6	TAB2	4447254	4442887	9606.ENSP00000385675	9606.ENSP00000356426
CDC20	TACC3	4443940	4439857	9606.ENSP00000361540	9606.ENSP00000326550
CDK1	TACC3	4446389	4439857	9606.ENSP00000378699	9606.ENSP00000326550
CDCA8	TACC3	4444097	4439857	9606.ENSP00000362146	9606.ENSP00000326550
KIF2C	TACC3	4443901	4439857	9606.ENSP00000361298	9606.ENSP00000326550
INCENP	TACC3	4446326	4439857	9606.ENSP00000378295	9606.ENSP00000326550
UBE2C	TACC3	4441865	4439857	9606.ENSP00000348838	9606.ENSP00000326550
CASC5	TACC3	4440673	4439857	9606.ENSP00000335463	9606.ENSP00000326550
SMC4	TACC3	4441992	4439857	9606.ENSP00000349961	9606.ENSP00000326550
CKS2	TACC3	4444630	4439857	9606.ENSP00000364976	9606.ENSP00000326550
FZR1	TACC3	4446371	4439857	9606.ENSP00000378529	9606.ENSP00000326550
NEK2	TACC3	4442784	4439857	9606.ENSP00000355966	9606.ENSP00000326550
TAB2	TLR3	4442887	4437339	9606.ENSP00000356426	9606.ENSP00000296795
MAP3K7	TLR3	4443300	4437339	9606.ENSP00000358335	9606.ENSP00000296795
TRAF6	TLR3	4449680	4437339	9606.ENSP00000433623	9606.ENSP00000296795
MYD88	TLR3	4448172	4437339	9606.ENSP00000401399	9606.ENSP00000296795
IRAK1	TLR3	4443435	4437339	9606.ENSP00000358997	9606.ENSP00000296795
IL6	TLR3	4447254	4437339	9606.ENSP00000385675	9606.ENSP00000296795
IL10	TLR3	4448642	4437339	9606.ENSP00000412237	9606.ENSP00000296795
IRAK4	TLR3	4447666	4437339	9606.ENSP00000390651	9606.ENSP00000296795
MAVS	TLR3	4448208	4437339	9606.ENSP00000401980	9606.ENSP00000296795
TSLP	TLR3	4440990	4437339	9606.ENSP00000339804	9606.ENSP00000296795
IL33	TLR3	4445550	4437339	9606.ENSP00000370842	9606.ENSP00000296795
IL1R1	TLR3	4447368	4437339	9606.ENSP00000386380	9606.ENSP00000296795
IL13	TLR3	4438088	4437339	9606.ENSP00000304915	9606.ENSP00000296795
FOXP3	TLR3	4444690	4437339	9606.ENSP00000365380	9606.ENSP00000296795
SOCS3	TLR3	4440175	4437339	9606.ENSP00000330341	9606.ENSP00000296795
JAK1	TLR3	4441317	4437339	9606.ENSP00000343204	9606.ENSP00000296795
STAT6	TLR3	4437641	4437339	9606.ENSP00000300134	9606.ENSP00000296795
HLA-DRA	TLR3	4446403	4437339	9606.ENSP00000378786	9606.ENSP00000296795
JAK2	TLR3	4445579	4437339	9606.ENSP00000371067	9606.ENSP00000296795
CDK1	TPX2	4446389	4437665	9606.ENSP00000378699	9606.ENSP00000300403
NEK2	TPX2	4442784	4437665	9606.ENSP00000355966	9606.ENSP00000300403
BUB1	TPX2	4437860	4437665	9606.ENSP00000302530	9606.ENSP00000300403
AURKB	TPX2	4438898	4437665	9606.ENSP00000313950	9606.ENSP00000300403
KIF2C	TPX2	4443901	4437665	9606.ENSP00000361298	9606.ENSP00000300403
UBE2C	TPX2	4441865	4437665	9606.ENSP00000348838	9606.ENSP00000300403
BIRC5	TPX2	4437778	4437665	9606.ENSP00000301633	9606.ENSP00000300403
CDCA8	TPX2	4444097	4437665	9606.ENSP00000362146	9606.ENSP00000300403
CDC20	TPX2	4443940	4437665	9606.ENSP00000361540	9606.ENSP00000300403
PTTG1	TPX2	4446209	4437665	9606.ENSP00000377536	9606.ENSP00000300403
INCENP	TPX2	4446326	4437665	9606.ENSP00000378295	9606.ENSP00000300403
TACC3	TPX2	4439857	4437665	9606.ENSP00000326550	9606.ENSP00000300403
NCAPD2	TPX2	4439733	4437665	9606.ENSP00000325017	9606.ENSP00000300403
SMC4	TPX2	4441992	4437665	9606.ENSP00000349961	9606.ENSP00000300403
CKS2	TPX2	4444630	4437665	9606.ENSP00000364976	9606.ENSP00000300403
CKS1B	TPX2	4438654	4437665	9606.ENSP00000311083	9606.ENSP00000300403
DIAPH3	TPX2	4446994	4437665	9606.ENSP00000383178	9606.ENSP00000300403
CASC5	TPX2	4440673	4437665	9606.ENSP00000335463	9606.ENSP00000300403
FZR1	TPX2	4446371	4437665	9606.ENSP00000378529	9606.ENSP00000300403
CCNE2	TPX2	4449487	4437665	9606.ENSP00000429089	9606.ENSP00000300403
MAD2L1	TRIP13	4437296	4432699	9606.ENSP00000296509	9606.ENSP00000166345
CDC20	TRIP13	4443940	4432699	9606.ENSP00000361540	9606.ENSP00000166345
CDK1	TRIP13	4446389	4432699	9606.ENSP00000378699	9606.ENSP00000166345
CCNA2	TRIP13	4436109	4432699	9606.ENSP00000274026	9606.ENSP00000166345
BUB1B	TRIP13	4436731	4432699	9606.ENSP00000287598	9606.ENSP00000166345
AURKB	TRIP13	4438898	4432699	9606.ENSP00000313950	9606.ENSP00000166345
CCNB2	TRIP13	4436767	4432699	9606.ENSP00000288207	9606.ENSP00000166345
AURKA	TRIP13	4432988	4432699	9606.ENSP00000216911	9606.ENSP00000166345
CCNB1	TRIP13	4434484	4432699	9606.ENSP00000256442	9606.ENSP00000166345
CDCA8	TRIP13	4444097	4432699	9606.ENSP00000362146	9606.ENSP00000166345
PLK1	TRIP13	4437632	4432699	9606.ENSP00000300093	9606.ENSP00000166345
BUB1	TRIP13	4437860	4432699	9606.ENSP00000302530	9606.ENSP00000166345
UBE2C	TRIP13	4441865	4432699	9606.ENSP00000348838	9606.ENSP00000166345
NCAPG	TRIP13	4434176	4432699	9606.ENSP00000251496	9606.ENSP00000166345
TPX2	TRIP13	4437665	4432699	9606.ENSP00000300403	9606.ENSP00000166345
NDC80	TRIP13	4434910	4432699	9606.ENSP00000261597	9606.ENSP00000166345
PTTG1	TRIP13	4446209	4432699	9606.ENSP00000377536	9606.ENSP00000166345
KIF2C	TRIP13	4443901	4432699	9606.ENSP00000361298	9606.ENSP00000166345
BIRC5	TRIP13	4437778	4432699	9606.ENSP00000301633	9606.ENSP00000166345
NEK2	TRIP13	4442784	4432699	9606.ENSP00000355966	9606.ENSP00000166345
NCAPH	TRIP13	4433774	4432699	9606.ENSP00000240423	9606.ENSP00000166345
CENPE	TRIP13	4435566	4432699	9606.ENSP00000265148	9606.ENSP00000166345
CDC6	TRIP13	4432832	4432699	9606.ENSP00000209728	9606.ENSP00000166345
NUF2	TRIP13	4435979	4432699	9606.ENSP00000271452	9606.ENSP00000166345
BUB3	TRIP13	4443208	4432699	9606.ENSP00000357858	9606.ENSP00000166345
CKS1B	TRIP13	4438654	4432699	9606.ENSP00000311083	9606.ENSP00000166345
ESPL1	TRIP13	4434587	4432699	9606.ENSP00000257934	9606.ENSP00000166345
CKS2	TRIP13	4444630	4432699	9606.ENSP00000364976	9606.ENSP00000166345
TACC3	TRIP13	4439857	4432699	9606.ENSP00000326550	9606.ENSP00000166345
SMC4	TRIP13	4441992	4432699	9606.ENSP00000349961	9606.ENSP00000166345
SMC2	TRIP13	4436674	4432699	9606.ENSP00000286398	9606.ENSP00000166345
FBXO5	TRIP13	4433479	4432699	9606.ENSP00000229758	9606.ENSP00000166345
SPC25	TRIP13	4436467	4432699	9606.ENSP00000282074	9606.ENSP00000166345
NCAPD2	TRIP13	4439733	4432699	9606.ENSP00000325017	9606.ENSP00000166345
PPP2R3C	TRIP13	4434883	4432699	9606.ENSP00000261475	9606.ENSP00000166345
CASC5	TRIP13	4440673	4432699	9606.ENSP00000335463	9606.ENSP00000166345
PKMYT1	TRIP13	4435050	4432699	9606.ENSP00000262300	9606.ENSP00000166345
INCENP	TRIP13	4446326	4432699	9606.ENSP00000378295	9606.ENSP00000166345
UBE2S	TRIP13	4435448	4432699	9606.ENSP00000264552	9606.ENSP00000166345
IL33	TSLP	4445550	4440990	9606.ENSP00000370842	9606.ENSP00000339804
IL4R	TSLP	4446450	4440990	9606.ENSP00000379111	9606.ENSP00000339804
FOXP3	TSLP	4444690	4440990	9606.ENSP00000365380	9606.ENSP00000339804
IL10	TSLP	4448642	4440990	9606.ENSP00000412237	9606.ENSP00000339804
IL2RG	TSLP	4444340	4440990	9606.ENSP00000363318	9606.ENSP00000339804
IL2RA	TSLP	4445295	4440990	9606.ENSP00000369293	9606.ENSP00000339804
IL6R	TSLP	4443110	4440990	9606.ENSP00000357470	9606.ENSP00000339804
IL13RA2	TSLP	4443843	4440990	9606.ENSP00000361004	9606.ENSP00000339804
IL13RA1	TSLP	4443793	4440990	9606.ENSP00000360730	9606.ENSP00000339804
IL6	TSLP	4447254	4440990	9606.ENSP00000385675	9606.ENSP00000339804
JAK1	TSLP	4441317	4440990	9606.ENSP00000343204	9606.ENSP00000339804
MYD88	TSLP	4448172	4440990	9606.ENSP00000401399	9606.ENSP00000339804
JAK2	TSLP	4445579	4440990	9606.ENSP00000371067	9606.ENSP00000339804
CDK1	UBE2C	4446389	4441865	9606.ENSP00000378699	9606.ENSP00000348838
CDC20	UBE2C	4443940	4441865	9606.ENSP00000361540	9606.ENSP00000348838
[truncated: 55 more rows]
