# Supplementary material for: Drug Repurposing for Atopic Dermatitis by Integration of Gene Networking and Genomic Information
Source: Front Immunol. 2021 Oct 13;12:724277. doi: 10.3389/fimmu.2021.724277 (PMC8548825; doi:10.3389/fimmu.2021.724277)
Supplement: Supplementary file 6 [file Table_6.xlsx]

## Sheet: drug target
Table S6. list all of drug target
Drug	Gene target	Indication	Stage	Drug action
Lebrikizumab	IL13	Asthma	Investigational	Inhibitor
Tralokinumab	IL13	Asthma	Investigational	Inhibitor
Pitrakinra	IL13/ IL4	Asthma	Phase II	Modulator
Reserpine	BIRC5	Hypertention	Approved, investigational
Berberine	BIRC5	Fungal infections	Approved, investigational
Ruxolitinib	JAK1/ JAK2	Myelofibrosis	Approved	Inhibitor
Tofacitinib	JAK1/ JAK2	Rheumatoid arthritis	Approved	Antagonist, inhibitor
Baricitinib	JAK1/ JAK2	Rheumatoid arthritis	Approved	Inhibitor
Fedratinib	JAK1/ JAK2	Myelofibrosis	Approved, investigational	Inhibitor
Zanubrutinib	JAK2/ EGFR	Mantle Cell Lymphoma (MCL)	Approved, investigational	Inhibitor
Cetuximab	EGFR	Metastatic Colorectal Cancers	Approved	Antagonist
Trastuzumab	EGFR	Breast Cancer	Approved, investigational
Lidocaine	EGFR	Local Anesthesia	Approved, vet approved	Antagonist
Gefitinib	EGFR	Metastatic Non-Small Cell Lung Cancer	Approved, investigational	Antagonist
Erlotinib	EGFR	Metastatic Non-Small Cell Lung Cancer	Approved, investigational	Antagonist
Lapatinib	EGFR	Metastatic Non-Small Cell Lung Cancer	Approved, investigational	Antagonist
Panitumumab	EGFR	Metastatic Non-Small Cell Lung Cancer	Approved, investigational	Suppressor
Vandetanib	EGFR	Metastatic Medullary Thyroid Cancer	Approved	Inhibitor
Afatinib	EGFR	Metastatic Non-Small Cell Lung Cancer	Approved	Inhibitor
Osimertinib	EGFR	Metastatic Non-Small Cell Lung Cancer	Approved	Inhibitor
Necitumumab	EGFR	Metastatic Non-Small Cell Lung Cancer	Approved, investigational	Antagonist
Foreskin keratinocyte (neonatal)	EGFR/ IL1B/ IL6	Wound of the Oral Cavity	Approved	Agonist
Neratinib	EGFR	Metastatic Non-Small Cell Lung Cancer	Approved, investigational	Inhibitor
Dacomitinib	EGFR	Metastatic Non-Small Cell Lung Cancer	Approved, investigational	Inhibitor
Brigatinib	EGFR	Metastatic Non-Small Cell Lung Cancer	Approved, investigational	Inhibitor
Donepezil	IL1B	Dementia	Approved	Inhibitor, inducer
Minocycline	IL1B	Inflammatory lesions	Approved, investigational	Modulator
Gallium nitrate	IL1B	Symptomatic Hypercalcemia of malignancy	Approved, investigational	Antagonist
Canakinumab	IL1B	Familial Cold Autoinflammatory Syndrome (FCAS)	Approved, investigational	Binder
Rilonacept	IL1B/ IL1RN	Cryopyrin-associated Periodic Syndromes (CAPS)	Approved, investigational	Binder
Binimetinib	IL1B/ IL6	Unresectable or metastatic melanoma	Approved, investigational
Denileukin diftitox	IL2RA/ IL2RB/ IL2RG	Cutaneous T-Cell Lymphoma (CTCL)	Approved, investigational	Binder
Aldesleukin	IL2RB/ IL2RA/ IL2RG	Metastatic Melanoma	Approved	Agonist, modulator
Basiliximab	IL2RA/ IL2RB	Kidney Transplant Rejection	Approved, investigational	Antibody
Coccidioides immitis spherule	HLA-DRA/ HLA-DRB1	Delayed-type hypersensitivity to Coccidioides immitis	Approved
Glatiramer	HLA-DRB1	Disseminated Sclerosis	Approved, investigational	Binder
Ginseng	IL6	Anticarcinogenic and antioxidant	Approved, Investigational, Nutraceutical	Antagonist
Siltuximab	IL6	Castleman's Disease	Approved, Investigational	Antagonist, antibody
Tocilizumab	IL6R	Rheumatoid Arthritis	Approved	Inhibitor, antibody
Sarilumab	IL6R	Rheumatoid Arthritis	Approved, investigational	Antagonist, antibody
Anakinra	IL1R1	Rheumatoid Arthritis	Approved	Antagonist
Foreskin fibroblast (neonatal)	IL1R1/ IL6	Wound of the Oral Cavity	Approved	Agonist
Fostamatinib	JAK1/ JAK2/ CDK1/ IRAK1/ AURKB/ PKMYT1/ IRAK4/ EGFR	Chronic immune thrombocytopenia	Approved, investigational	Inhibitor
Upadacitinib	JAK1	Rheumatoid arthritis	Approved, investigational	Inhibitor
Dupilumab	IL4R	Severe Atopic Dermatitis, Moderate Atopic dermatitis	Approved, investigational	Antagonist
Bosutinib	CDK2	Chronic myelogenous leukemia	Approved	Inhibitor
Pseudoephedrine	IL2	Decongestant activity	Approved	Inhibitor
Cefazolin	IL2	Bacterial Infections	Approved	Inhibitor
keyhole limpet hemocyanin	IL2	Bladder cancer and solid tumors	Approved, investigational
Copper	B2M	Dietary and Nutritional Therapies	Approved, investigational
Hesperidin	AURKB	Antioxidant and anti-inflammatory effects	Approved, investigational
Momelotinib	JAK1/ JAK2	Myelofibrosis	Investigational	Modulator
Filgotinib	JAK1	Rheumatoid arthritis	Approved, investigational	Inhibitor
